# Supplementary material for: Resorcinol–triethyl­enediamine (1/1)
Source: Acta Crystallogr Sect E Struct Rep Online. 2011 Jul 30;67(Pt 8):o2158. doi: 10.1107/S1600536811029308 (PMC3213594; doi:10.1107/S1600536811029308)
Supplement: Supplementary file 1 [file e-67-o2158-sup1.cif]

##############################################################################
#                                                                            #
# This CIF contains the data in a paper accepted for publication in          #
# Acta Crystallographica Section E. It conforms to the requirements of       #
# Notes for Authors for Acta Crystallographica Section E, and has been       #
# peer reviewed under the auspices of the IUCr Commission on Journals.       #
#                                                                            #
# Full details of the Crystallographic Information File format               #
# are given in the paper "The Crystallographic Information File (CIF):       #
# a New Standard Archive File for Crystallography" by S. R. Hall, F. H.      #
# Allen and I. D. Brown [Acta Cryst. (1991), A47, 655-685].                  #
#                                                                            #
# The current version of the core CIF dictionary is obtainable from          #
# ftp://ftp.iucr.org/pub/cif_core.dic.                                       #
#                                                                            #
# Software is freely available for graphical display of the structure(s)     #
# in this CIF. For information consult the CIF software page                 #
# http://www.iucr.org/resources/cif/software.                                #
#                                                                            #
# This file may be used for bona fide research purposes within the           #
# scientific community so long as proper attribution is given to the journal # 
# article from which it was obtained.                                        #
#                                                                            #
##############################################################################
data_I
_audit_creation_method     SHELXL-97
_chemical_name_systematic
;
Resorcinol--triethylenediamine (1/1)
;
_chemical_name_common     ?
_chemical_formula_moiety     'C6 H12 N2, C6 H6 O2'
_chemical_formula_sum     'C12 H18 N2 O2'
_chemical_formula_iupac     'C6 H12 N2, C6 H6 O2'
_chemical_formula_weight     222.29
_chemical_melting_point     ?
_symmetry_cell_setting     monoclinic
_symmetry_space_group_name_H-M     'P 21/c'
_space_group_name_Hall     '-P 2ybc'
loop_
    _symmetry_equiv_pos_as_xyz
    'x, y, z'
    '-x, y+1/2, -z+1/2'
    '-x, -y, -z'
    'x, -y-1/2, z-1/2'
_cell_length_a     9.4882(5)
_cell_length_b     23.7390(11)
_cell_length_c     11.2532(6)
_cell_angle_alpha     90.00
_cell_angle_beta     113.335(6)
_cell_angle_gamma     90.00
_cell_volume     2327.3(2)
_cell_formula_units_Z     8
_cell_measurement_reflns_used     4982
_cell_measurement_theta_min     2.5319
_cell_measurement_theta_max     28.6583
_cell_measurement_temperature     293(2)
_exptl_crystal_description     block
_exptl_crystal_colour     colorless
_exptl_crystal_size_max     0.45
_exptl_crystal_size_mid     0.43
_exptl_crystal_size_min     0.02
_exptl_crystal_density_diffrn     1.269
_exptl_crystal_density_meas     ?
_exptl_crystal_density_method     'not measured'
_exptl_crystal_F_000     960
_exptl_absorpt_coefficient_mu     0.087
_exptl_absorpt_correction_type     multi-scan
_exptl_absorpt_process_details     '(CrysAlis PRO; Oxford Diffraction, 2010)'
_exptl_absorpt_correction_T_min     0.78898
_exptl_absorpt_correction_T_max     1.00000
_exptl_special_details
;
;
_diffrn_ambient_temperature     293(2)
_diffrn_radiation_type     MoK\a
_diffrn_radiation_wavelength     0.71073
_diffrn_radiation_source     'fine-focus sealed tube'
_diffrn_radiation_monochromator     graphite
_diffrn_measurement_device_type     'Oxford Diffraction Xcalibur Eos Gemini'
_diffrn_measurement_method     '\f and \w'
_diffrn_detector_area_resol_mean     16.0356
_diffrn_reflns_number     8717
_diffrn_reflns_av_R_equivalents     0.0171
_diffrn_reflns_av_sigmaI/netI     0.0224
_diffrn_reflns_theta_min     2.54
_diffrn_reflns_theta_max     25.00
_diffrn_reflns_theta_full     25.00
_diffrn_measured_fraction_theta_max     0.999
_diffrn_measured_fraction_theta_full     0.999
_diffrn_reflns_limit_h_min     -11
_diffrn_reflns_limit_h_max     7
_diffrn_reflns_limit_k_min     -25
_diffrn_reflns_limit_k_max     28
_diffrn_reflns_limit_l_min     -13
_diffrn_reflns_limit_l_max     13
_diffrn_standards_number     ?
_diffrn_standards_interval_count     ?
_diffrn_standards_interval_time     ?
_diffrn_standards_decay_%     ?
_refine_special_details
;
Refinement of <i>F</i>^2^ against ALL reflections. The weighted <i>R</i>-factor
<i>wR</i> and goodness of fit <i>S</i> are based on <i>F</i>^2^, conventional
<i>R</i>-factors <i>R</i> are based on <i>F</i>, with <i>F</i> set to zero for
negative <i>F</i>^2^. The threshold expression of <i>F</i>^2^ >
\s(<i>F</i>^2^) is used only for calculating <i>R</i>-factors(gt) <i>etc</i>.
and is not relevant to the choice of reflections for refinement.
<i>R</i>-factors based on <i>F</i>^2^ are statistically about twice as large
as those based on <i>F</i>, and <i>R</i>- factors based on ALL data will be
even larger.
;
_reflns_number_total     4091
_reflns_number_gt     3270
_reflns_threshold_expression     I>2sigma(I)
_refine_ls_structure_factor_coef     Fsqd
_refine_ls_matrix_type     full
_refine_ls_R_factor_all     0.0585
_refine_ls_R_factor_gt     0.0445
_refine_ls_wR_factor_gt     0.1123
_refine_ls_wR_factor_ref     0.1211
_refine_ls_goodness_of_fit_ref     1.027
_refine_ls_restrained_S_all     1.027
_refine_ls_number_reflns     4091
_refine_ls_number_parameters     290
_refine_ls_number_restraints     0
_refine_ls_hydrogen_treatment     constr
_refine_ls_weighting_scheme     calc
_refine_ls_weighting_details
         'calc w=1/[\s^2^(Fo^2^)+(0.0581P)^2^+0.6593P] where P=(Fo^2^+2Fc^2^)/3'
_atom_sites_solution_hydrogens     geom
_atom_sites_solution_primary     direct
_atom_sites_solution_secondary     difmap
_refine_ls_shift/su_max     0.000
_refine_ls_shift/su_mean     0.000
_refine_diff_density_max     0.185
_refine_diff_density_min     -0.157
_refine_ls_extinction_method     'SHELXL97 (Sheldrick, 2008)'
_refine_ls_extinction_coef     0.0037(5)
_refine_ls_extinction_expression
                                  'Fc^*^=kFc[1+0.001xFc^2^\l^3^/sin(2\q)]^-1/4^'
loop_
    _atom_type_symbol
    _atom_type_description
    _atom_type_scat_dispersion_real
    _atom_type_scat_dispersion_imag
    _atom_type_scat_source
    'C' 'C' 0.0033 0.0016
                         'International Tables Vol C Tables 4.2.6.8 and 6.1.1.4'
    'H' 'H' 0.0000 0.0000
                         'International Tables Vol C Tables 4.2.6.8 and 6.1.1.4'
    'N' 'N' 0.0061 0.0033
                         'International Tables Vol C Tables 4.2.6.8 and 6.1.1.4'
    'O' 'O' 0.0106 0.0060
                         'International Tables Vol C Tables 4.2.6.8 and 6.1.1.4'
_computing_data_collection     'CrysAlis PRO (Oxford Diffraction, 2010)'
_computing_cell_refinement     'CrysAlis PRO (Oxford Diffraction, 2010)'
_computing_data_reduction     'CrysAlis PRO (Oxford Diffraction, 2010)'
_computing_structure_solution     'SHELXS97 (Sheldrick, 2008)'
_computing_structure_refinement     'SHELXL97 (Sheldrick, 2008)'
_computing_molecular_graphics     'SHELXTL/PC (Sheldrick, 2008)'
_computing_publication_material     'publCIF (Westrip, 2010)'
loop_
    _atom_site_type_symbol
    _atom_site_label
    _atom_site_fract_x
    _atom_site_fract_y
    _atom_site_fract_z
    _atom_site_U_iso_or_equiv
    _atom_site_adp_type
    _atom_site_calc_flag
    _atom_site_refinement_flags
    _atom_site_occupancy
    _atom_site_symmetry_multiplicity
    _atom_site_disorder_assembly
    _atom_site_disorder_group
    N N1 0.57689(16) 0.11324(6) 0.29731(13) 0.0351(3) Uani d . 1 1 . .
    N N2 0.50838(16) 0.01065(5) 0.22286(13) 0.0339(3) Uani d . 1 1 . .
    N N3 0.08210(16) 0.23305(6) 0.76867(13) 0.0370(3) Uani d . 1 1 . .
    N N4 0.01256(16) 0.12882(6) 0.72564(13) 0.0382(4) Uani d . 1 1 . .
    O O1 0.66383(16) 0.21624(5) 0.41752(11) 0.0498(4) Uani d . 1 1 . .
    H H1 0.6499 0.1888 0.3698 0.075 Uiso calc R 1 1 . .
    O O2 0.57485(17) 0.41139(5) 0.40869(12) 0.0513(4) Uani d . 1 1 . .
    H H2 0.5375 0.4376 0.3585 0.077 Uiso calc R 1 1 . .
    O O3 0.10750(18) 0.52913(5) 0.87710(13) 0.0639(5) Uani d . 1 1 . .
    H H3 0.0696 0.5564 0.8308 0.096 Uiso calc R 1 1 . .
    O O4 0.16822(17) 0.33461(5) 0.86965(13) 0.0623(4) Uani d . 1 1 . .
    H H4 0.1466 0.3072 0.8214 0.093 Uiso calc R 1 1 . .
    C C1 0.60465(18) 0.26301(7) 0.34498(15) 0.0329(4) Uani d . 1 1 . .
    C C2 0.61811(19) 0.31376(7) 0.40953(15) 0.0351(4) Uani d . 1 1 . .
    H H2A 0.6659 0.3149 0.4994 0.042 Uiso calc R 1 1 . .
    C C3 0.56053(19) 0.36304(7) 0.34055(15) 0.0334(4) Uani d . 1 1 . .
    C C4 0.4897(2) 0.36123(7) 0.20618(16) 0.0383(4) Uani d . 1 1 . .
    H H4A 0.4502 0.3939 0.1593 0.046 Uiso calc R 1 1 . .
    C C5 0.4784(2) 0.31060(7) 0.14309(16) 0.0429(4) Uani d . 1 1 . .
    H H5 0.4320 0.3095 0.0532 0.051 Uiso calc R 1 1 . .
    C C6 0.5348(2) 0.26146(7) 0.21091(16) 0.0406(4) Uani d . 1 1 . .
    H H6 0.5261 0.2276 0.1670 0.049 Uiso calc R 1 1 . .
    C C7 0.10691(19) 0.38158(7) 0.80009(17) 0.0381(4) Uani d . 1 1 . .
    C C8 0.13280(19) 0.43163(7) 0.86713(17) 0.0389(4) Uani d . 1 1 . .
    H H8 0.1890 0.4317 0.9562 0.047 Uiso calc R 1 1 . .
    C C9 0.07617(19) 0.48179(7) 0.80370(17) 0.0378(4) Uani d . 1 1 . .
    C C10 -0.0087(2) 0.48160(7) 0.67068(17) 0.0412(4) Uani d . 1 1 . .
    H H10 -0.0467 0.5151 0.6268 0.049 Uiso calc R 1 1 . .
    C C11 -0.0358(2) 0.43120(8) 0.60472(17) 0.0449(5) Uani d . 1 1 . .
    H H11 -0.0936 0.4310 0.5159 0.054 Uiso calc R 1 1 . .
    C C12 0.0208(2) 0.38112(8) 0.66717(17) 0.0429(4) Uani d . 1 1 . .
    H H12 0.0017 0.3475 0.6212 0.051 Uiso calc R 1 1 . .
    C C13 0.5384(2) 0.08133(7) 0.39281(16) 0.0415(4) Uani d . 1 1 . .
    H H13A 0.4484 0.0977 0.4000 0.050 Uiso calc R 1 1 . .
    H H13B 0.6229 0.0837 0.4769 0.050 Uiso calc R 1 1 . .
    C C14 0.5066(2) 0.01928(7) 0.35205(17) 0.0422(4) Uani d . 1 1 . .
    H H14A 0.5841 -0.0043 0.4147 0.051 Uiso calc R 1 1 . .
    H H14B 0.4073 0.0084 0.3504 0.051 Uiso calc R 1 1 . .
    C C15 0.4430(2) 0.11111(7) 0.17216(17) 0.0445(5) Uani d . 1 1 . .
    H H15A 0.4681 0.1296 0.1061 0.053 Uiso calc R 1 1 . .
    H H15B 0.3575 0.1311 0.1794 0.053 Uiso calc R 1 1 . .
    C C16 0.3966(2) 0.04980(7) 0.13256(17) 0.0444(5) Uani d . 1 1 . .
    H H16A 0.2957 0.0427 0.1321 0.053 Uiso calc R 1 1 . .
    H H16B 0.3913 0.0435 0.0457 0.053 Uiso calc R 1 1 . .
    C C17 0.7064(2) 0.08497(8) 0.2814(2) 0.0471(5) Uani d . 1 1 . .
    H H17A 0.7935 0.0835 0.3642 0.056 Uiso calc R 1 1 . .
    H H17B 0.7365 0.1063 0.2218 0.056 Uiso calc R 1 1 . .
    C C18 0.6620(2) 0.02515(8) 0.2297(2) 0.0458(5) Uani d . 1 1 . .
    H H18A 0.6632 0.0223 0.1441 0.055 Uiso calc R 1 1 . .
    H H18B 0.7364 -0.0013 0.2859 0.055 Uiso calc R 1 1 . .
    C C19 0.0785(3) 0.21639(8) 0.64220(19) 0.0555(5) Uani d . 1 1 . .
    H H19A 0.1771 0.2244 0.6387 0.067 Uiso calc R 1 1 . .
    H H19B 0.0009 0.2381 0.5748 0.067 Uiso calc R 1 1 . .
    C C20 0.0428(3) 0.15370(8) 0.61859(19) 0.0543(5) Uani d . 1 1 . .
    H H20A -0.0462 0.1486 0.5382 0.065 Uiso calc R 1 1 . .
    H H20B 0.1291 0.1346 0.6106 0.065 Uiso calc R 1 1 . .
    C C21 -0.0700(2) 0.22206(8) 0.7684(2) 0.0494(5) Uani d . 1 1 . .
    H H21A -0.1456 0.2454 0.7035 0.059 Uiso calc R 1 1 . .
    H H21B -0.0699 0.2319 0.8521 0.059 Uiso calc R 1 1 . .
    C C22 -0.1134(2) 0.16008(8) 0.7396(2) 0.0514(5) Uani d . 1 1 . .
    H H22A -0.1356 0.1440 0.8095 0.062 Uiso calc R 1 1 . .
    H H22B -0.2050 0.1570 0.6605 0.062 Uiso calc R 1 1 . .
    C C23 0.1955(2) 0.19796(8) 0.86864(19) 0.0491(5) Uani d . 1 1 . .
    H H23A 0.2009 0.2091 0.9533 0.059 Uiso calc R 1 1 . .
    H H23B 0.2960 0.2036 0.8670 0.059 Uiso calc R 1 1 . .
    C C24 0.1510(2) 0.13541(8) 0.84538(19) 0.0491(5) Uani d . 1 1 . .
    H H24A 0.2349 0.1142 0.8386 0.059 Uiso calc R 1 1 . .
    H H24B 0.1319 0.1207 0.9180 0.059 Uiso calc R 1 1 . .
loop_
    _atom_site_aniso_label
    _atom_site_aniso_U_11
    _atom_site_aniso_U_22
    _atom_site_aniso_U_33
    _atom_site_aniso_U_12
    _atom_site_aniso_U_13
    _atom_site_aniso_U_23
    N1 0.0378(8) 0.0284(7) 0.0371(7) -0.0008(6) 0.0126(6) -0.0023(6)
    N2 0.0394(8) 0.0272(7) 0.0350(7) -0.0009(6) 0.0148(6) -0.0003(6)
    N3 0.0382(8) 0.0283(7) 0.0412(8) 0.0004(6) 0.0124(6) -0.0014(6)
    N4 0.0408(8) 0.0281(7) 0.0431(8) -0.0031(6) 0.0138(6) -0.0005(6)
    O1 0.0681(9) 0.0267(6) 0.0416(7) 0.0065(6) 0.0080(6) 0.0021(5)
    O2 0.0786(10) 0.0290(7) 0.0418(7) 0.0095(6) 0.0192(7) -0.0008(5)
    O3 0.0823(11) 0.0259(7) 0.0576(9) 0.0054(7) 0.0000(7) -0.0026(6)
    O4 0.0767(10) 0.0246(7) 0.0555(8) 0.0021(6) -0.0060(7) 0.0006(6)
    C1 0.0328(9) 0.0274(8) 0.0368(9) 0.0013(7) 0.0121(7) 0.0033(7)
    C2 0.0390(9) 0.0338(9) 0.0303(8) 0.0019(7) 0.0113(7) 0.0023(7)
    C3 0.0353(9) 0.0282(8) 0.0385(9) 0.0001(7) 0.0164(7) -0.0002(7)
    C4 0.0398(10) 0.0328(9) 0.0388(9) 0.0035(8) 0.0118(7) 0.0084(7)
    C5 0.0495(11) 0.0419(10) 0.0300(9) -0.0025(8) 0.0081(7) 0.0003(7)
    C6 0.0460(10) 0.0330(9) 0.0378(9) -0.0034(8) 0.0115(8) -0.0049(7)
    C7 0.0325(9) 0.0282(9) 0.0466(10) -0.0003(7) 0.0082(7) 0.0034(7)
    C8 0.0371(9) 0.0299(9) 0.0394(9) -0.0019(7) 0.0043(7) 0.0022(7)
    C9 0.0343(9) 0.0275(9) 0.0474(10) -0.0009(7) 0.0119(7) 0.0007(7)
    C10 0.0426(10) 0.0352(10) 0.0456(10) 0.0087(8) 0.0171(8) 0.0102(8)
    C11 0.0466(11) 0.0503(11) 0.0350(9) 0.0052(9) 0.0131(8) 0.0034(8)
    C12 0.0445(10) 0.0359(10) 0.0460(10) -0.0003(8) 0.0156(8) -0.0063(8)
    C13 0.0528(11) 0.0383(10) 0.0364(9) 0.0007(8) 0.0208(8) -0.0038(7)
    C14 0.0551(11) 0.0350(10) 0.0411(10) -0.0009(8) 0.0241(8) 0.0031(7)
    C15 0.0492(11) 0.0317(9) 0.0422(10) 0.0027(8) 0.0071(8) 0.0033(8)
    C16 0.0444(10) 0.0371(10) 0.0388(10) -0.0023(8) 0.0029(8) 0.0010(8)
    C17 0.0399(10) 0.0425(11) 0.0629(12) -0.0079(8) 0.0246(9) -0.0122(9)
    C18 0.0452(11) 0.0411(11) 0.0574(11) 0.0012(9) 0.0271(9) -0.0091(9)
    C19 0.0784(15) 0.0443(11) 0.0535(12) -0.0100(11) 0.0365(11) 0.0010(9)
    C20 0.0795(15) 0.0443(11) 0.0462(11) -0.0066(10) 0.0326(10) -0.0112(9)
    C21 0.0422(10) 0.0457(11) 0.0599(12) 0.0057(9) 0.0198(9) -0.0080(9)
    C22 0.0396(10) 0.0475(11) 0.0700(13) -0.0047(9) 0.0247(10) -0.0018(10)
    C23 0.0402(10) 0.0382(10) 0.0533(11) 0.0008(8) 0.0020(8) -0.0026(8)
    C24 0.0467(11) 0.0348(10) 0.0535(11) 0.0047(8) 0.0067(9) 0.0050(8)
_geom_special_details
;
All e.s.d.'s (except the e.s.d. in the dihedral angle between two l.s. planes)
are estimated using the full covariance matrix. The cell e.s.d.'s are taken
into account individually in the estimation of e.s.d.'s in distances, angles
and torsion angles; correlations between e.s.d.'s in cell parameters are only
used when they are defined by crystal symmetry. An approximate (isotropic)
treatment of cell e.s.d.'s is used for estimating e.s.d.'s involving l.s.
planes.
;
loop_
    _geom_bond_atom_site_label_1
    _geom_bond_atom_site_label_2
    _geom_bond_site_symmetry_2
    _geom_bond_distance
    _geom_bond_publ_flag
    N1 C17 . 1.472(2) ?
    N1 C13 . 1.474(2) ?
    N1 C15 . 1.478(2) ?
    N2 C18 . 1.469(2) ?
    N2 C16 . 1.472(2) ?
    N2 C14 . 1.475(2) ?
    N3 C21 . 1.465(2) ?
    N3 C19 . 1.464(2) ?
    N3 C23 . 1.469(2) ?
    N4 C24 . 1.471(2) ?
    N4 C22 . 1.467(2) ?
    N4 C20 . 1.468(2) ?
    O1 C1 . 1.3605(19) ?
    O1 H1 . 0.8200 ?
    O2 C3 . 1.3569(19) ?
    O2 H2 . 0.8200 ?
    O3 C9 . 1.356(2) ?
    O3 H3 . 0.8200 ?
    O4 C7 . 1.354(2) ?
    O4 H4 . 0.8200 ?
    C1 C6 . 1.387(2) ?
    C1 C2 . 1.386(2) ?
    C2 C3 . 1.391(2) ?
    C2 H2A . 0.9300 ?
    C3 C4 . 1.391(2) ?
    C4 C5 . 1.378(2) ?
    C4 H4A . 0.9300 ?
    C5 C6 . 1.381(2) ?
    C5 H5 . 0.9300 ?
    C6 H6 . 0.9300 ?
    C7 C8 . 1.376(2) ?
    C7 C12 . 1.392(2) ?
    C8 C9 . 1.383(2) ?
    C8 H8 . 0.9300 ?
    C9 C10 . 1.391(2) ?
    C10 C11 . 1.377(3) ?
    C10 H10 . 0.9300 ?
    C11 C12 . 1.377(2) ?
    C11 H11 . 0.9300 ?
    C12 H12 . 0.9300 ?
    C13 C14 . 1.537(2) ?
    C13 H13A . 0.9700 ?
    C13 H13B . 0.9700 ?
    C14 H14A . 0.9700 ?
    C14 H14B . 0.9700 ?
    C15 C16 . 1.535(2) ?
    C15 H15A . 0.9700 ?
    C15 H15B . 0.9700 ?
    C16 H16A . 0.9700 ?
    C16 H16B . 0.9700 ?
    C17 C18 . 1.529(2) ?
    C17 H17A . 0.9700 ?
    C17 H17B . 0.9700 ?
    C18 H18A . 0.9700 ?
    C18 H18B . 0.9700 ?
    C19 C20 . 1.526(3) ?
    C19 H19A . 0.9700 ?
    C19 H19B . 0.9700 ?
    C20 H20A . 0.9700 ?
    C20 H20B . 0.9700 ?
    C21 C22 . 1.528(3) ?
    C21 H21A . 0.9700 ?
    C21 H21B . 0.9700 ?
    C22 H22A . 0.9700 ?
    C22 H22B . 0.9700 ?
    C23 C24 . 1.538(2) ?
    C23 H23A . 0.9700 ?
    C23 H23B . 0.9700 ?
    C24 H24A . 0.9700 ?
    C24 H24B . 0.9700 ?
loop_
    _geom_angle_atom_site_label_1
    _geom_angle_atom_site_label_2
    _geom_angle_atom_site_label_3
    _geom_angle_site_symmetry_1
    _geom_angle_site_symmetry_3
    _geom_angle
    _geom_angle_publ_flag
    C17 N1 C13 . . 108.30(14) ?
    C17 N1 C15 . . 108.24(14) ?
    C13 N1 C15 . . 108.02(14) ?
    C18 N2 C16 . . 108.44(14) ?
    C18 N2 C14 . . 108.32(14) ?
    C16 N2 C14 . . 107.85(14) ?
    C21 N3 C19 . . 107.84(15) ?
    C21 N3 C23 . . 108.82(15) ?
    C19 N3 C23 . . 108.61(15) ?
    C24 N4 C22 . . 108.51(15) ?
    C24 N4 C20 . . 108.35(15) ?
    C22 N4 C20 . . 108.48(15) ?
    C1 O1 H1 . . 109.5 ?
    C3 O2 H2 . . 109.5 ?
    C9 O3 H3 . . 109.5 ?
    C7 O4 H4 . . 109.5 ?
    O1 C1 C6 . . 122.46(15) ?
    O1 C1 C2 . . 117.66(14) ?
    C6 C1 C2 . . 119.87(15) ?
    C1 C2 C3 . . 120.29(14) ?
    C1 C2 H2A . . 119.9 ?
    C3 C2 H2A . . 119.9 ?
    O2 C3 C2 . . 117.83(14) ?
    O2 C3 C4 . . 122.52(15) ?
    C2 C3 C4 . . 119.64(15) ?
    C5 C4 C3 . . 119.50(15) ?
    C5 C4 H4A . . 120.2 ?
    C3 C4 H4A . . 120.2 ?
    C6 C5 C4 . . 121.20(15) ?
    C6 C5 H5 . . 119.4 ?
    C4 C5 H5 . . 119.4 ?
    C5 C6 C1 . . 119.50(16) ?
    C5 C6 H6 . . 120.3 ?
    C1 C6 H6 . . 120.3 ?
    O4 C7 C8 . . 116.83(15) ?
    O4 C7 C12 . . 123.35(15) ?
    C8 C7 C12 . . 119.82(15) ?
    C7 C8 C9 . . 120.79(15) ?
    C7 C8 H8 . . 119.6 ?
    C9 C8 H8 . . 119.6 ?
    O3 C9 C8 . . 116.91(15) ?
    O3 C9 C10 . . 123.51(15) ?
    C8 C9 C10 . . 119.58(16) ?
    C11 C10 C9 . . 119.20(16) ?
    C11 C10 H10 . . 120.4 ?
    C9 C10 H10 . . 120.4 ?
    C10 C11 C12 . . 121.54(16) ?
    C10 C11 H11 . . 119.2 ?
    C12 C11 H11 . . 119.2 ?
    C11 C12 C7 . . 119.07(16) ?
    C11 C12 H12 . . 120.5 ?
    C7 C12 H12 . . 120.5 ?
    N1 C13 C14 . . 110.55(13) ?
    N1 C13 H13A . . 109.5 ?
    C14 C13 H13A . . 109.5 ?
    N1 C13 H13B . . 109.5 ?
    C14 C13 H13B . . 109.5 ?
    H13A C13 H13B . . 108.1 ?
    N2 C14 C13 . . 110.48(14) ?
    N2 C14 H14A . . 109.6 ?
    C13 C14 H14A . . 109.6 ?
    N2 C14 H14B . . 109.6 ?
    C13 C14 H14B . . 109.6 ?
    H14A C14 H14B . . 108.1 ?
    N1 C15 C16 . . 110.39(13) ?
    N1 C15 H15A . . 109.6 ?
    C16 C15 H15A . . 109.6 ?
    N1 C15 H15B . . 109.6 ?
    C16 C15 H15B . . 109.6 ?
    H15A C15 H15B . . 108.1 ?
    N2 C16 C15 . . 110.69(13) ?
    N2 C16 H16A . . 109.5 ?
    C15 C16 H16A . . 109.5 ?
    N2 C16 H16B . . 109.5 ?
    C15 C16 H16B . . 109.5 ?
    H16A C16 H16B . . 108.1 ?
    N1 C17 C18 . . 110.62(14) ?
    N1 C17 H17A . . 109.5 ?
    C18 C17 H17A . . 109.5 ?
    N1 C17 H17B . . 109.5 ?
    C18 C17 H17B . . 109.5 ?
    H17A C17 H17B . . 108.1 ?
    N2 C18 C17 . . 110.82(14) ?
    N2 C18 H18A . . 109.5 ?
    C17 C18 H18A . . 109.5 ?
    N2 C18 H18B . . 109.5 ?
    C17 C18 H18B . . 109.5 ?
    H18A C18 H18B . . 108.1 ?
    N3 C19 C20 . . 110.52(15) ?
    N3 C19 H19A . . 109.5 ?
    C20 C19 H19A . . 109.5 ?
    N3 C19 H19B . . 109.5 ?
    C20 C19 H19B . . 109.5 ?
    H19A C19 H19B . . 108.1 ?
    N4 C20 C19 . . 110.57(14) ?
    N4 C20 H20A . . 109.5 ?
    C19 C20 H20A . . 109.5 ?
    N4 C20 H20B . . 109.5 ?
    C19 C20 H20B . . 109.5 ?
    H20A C20 H20B . . 108.1 ?
    N3 C21 C22 . . 110.75(15) ?
    N3 C21 H21A . . 109.5 ?
    C22 C21 H21A . . 109.5 ?
    N3 C21 H21B . . 109.5 ?
    C22 C21 H21B . . 109.5 ?
    H21A C21 H21B . . 108.1 ?
    N4 C22 C21 . . 110.34(15) ?
    N4 C22 H22A . . 109.6 ?
    C21 C22 H22A . . 109.6 ?
    N4 C22 H22B . . 109.6 ?
    C21 C22 H22B . . 109.6 ?
    H22A C22 H22B . . 108.1 ?
    N3 C23 C24 . . 110.40(14) ?
    N3 C23 H23A . . 109.6 ?
    C24 C23 H23A . . 109.6 ?
    N3 C23 H23B . . 109.6 ?
    C24 C23 H23B . . 109.6 ?
    H23A C23 H23B . . 108.1 ?
    N4 C24 C23 . . 110.13(14) ?
    N4 C24 H24A . . 109.6 ?
    C23 C24 H24A . . 109.6 ?
    N4 C24 H24B . . 109.6 ?
    C23 C24 H24B . . 109.6 ?
    H24A C24 H24B . . 108.1 ?
loop_
    _geom_hbond_atom_site_label_D
    _geom_hbond_atom_site_label_H
    _geom_hbond_atom_site_label_A
    _geom_hbond_site_symmetry_A
    _geom_hbond_distance_DH
    _geom_hbond_distance_HA
    _geom_hbond_distance_DA
    _geom_hbond_angle_DHA
    O1 H1 N1 ? 0.82 1.98 2.7577(18) 158
    O2 H2 N2 2_655 0.82 1.93 2.7279(17) 164
    O3 H3 N4 2_556 0.82 1.89 2.6816(19) 162
    O4 H4 N3 ? 0.82 1.88 2.6525(19) 156
data_global
_journal_date_recd_electronic     2011-07-08
_journal_date_accepted     2011-07-20
_journal_name_full     'Acta Crystallographica, Section E'
_journal_year     2011
_journal_volume     67
_journal_issue      8
_journal_page_first     o2158
_journal_page_last     o2158
_journal_paper_category     QO
_journal_coeditor_code     VM2111
_publ_contact_author_name     'Yi-Hong Gao'
_publ_contact_author_address
;
College of Chemistry & Chemical Engineering
Xianyang Nomal University
Xianyang 712000
People's Republic of China
;
_publ_contact_author_email     shanxiab@163.com
_publ_contact_author_fax      8691033720409
_publ_contact_author_phone      8691033720409
_publ_section_title
;
Resorcinol--triethylenediamine (1/1)
;
loop_
    _publ_author_name
    _publ_author_address
    'Yi-Hong Gao'
;
College of Chemistry & Chemical Engineering
Xianyang Nomal University
Xianyang 712000
People's Republic of China
;
