# Supplementary material for: Resorcinol–triethyl­enediamine (1/1)
Source: Acta Crystallogr Sect E Struct Rep Online. 2011 Jul 30;67(Pt 8):o2158. doi: 10.1107/S1600536811029308 (PMC3213594; doi:10.1107/S1600536811029308)
Supplement: Supplementary file 2 [file e-67-o2158-Isup2.hkl]

# 
# h,k,l, Fc-squared, Fo-squared, sigma(Fo-squared) and status flag 
# 
data_I
_shelx_title ' z2 in P2(1)/c' 
_shelx_refln_list_code          4 
_shelx_F_calc_maximum      356.99 
_exptl_crystal_F_000       960.00 
_reflns_d_resolution_high  0.8403 
 
loop_ 
 _symmetry_equiv_pos_as_xyz 
 'x, y, z' 
 '-x, y+1/2, -z+1/2' 
 '-x, -y, -z' 
 'x, -y-1/2, z-1/2' 
 
_cell_length_a     9.4882 
_cell_length_b    23.7390 
_cell_length_c    11.2532 
_cell_angle_alpha  90.000 
_cell_angle_beta  113.335 
_cell_angle_gamma  90.000 
 
_shelx_F_squared_multiplier     1.000 
 
loop_ 
 _refln_index_h 
 _refln_index_k 
 _refln_index_l 
 _refln_F_squared_calc 
 _refln_F_squared_meas 
 _refln_F_squared_sigma 
 _refln_observed_status 
   2   0   0    65773.37    66381.45    121.19 o 
   3   0   0     2119.74     1991.49     24.07 o 
   4   0   0      559.93      494.81     13.54 o 
   5   0   0      377.81      409.18     13.54 o 
   6   0   0       42.65       40.58      5.20 o 
   7   0   0        6.49        4.52      2.60 o 
   8   0   0        6.78        1.04      4.16 o 
   9   0   0        4.44        2.08      4.16 o 
  10   0   0      135.14      146.73     12.49 o 
   2   1   0    26712.52    26611.15     69.93 o 
   3   1   0      639.51      664.62      9.90 o 
   4   1   0       25.28       14.32      4.68 o 
   5   1   0        4.68        4.86      0.89 o 
   6   1   0       23.30       23.64      1.70 o 
   7   1   0      114.23      115.30     11.45 o 
   8   1   0        0.11       -0.52      2.21 o 
   9   1   0        5.68        3.64      3.64 o 
  10   1   0        5.40        6.87      7.28 o 
   1   2   0     1079.09      982.91      7.30 o 
   2   2   0     1823.35     1719.04     26.19 o 
   3   2   0       30.74       35.97      2.60 o 
   4   2   0      834.56      979.38      7.54 o 
   5   2   0      119.10      118.17      2.71 o 
   6   2   0       65.55       90.14      2.71 o 
   7   2   0      216.07      235.51      9.18 o 
   8   2   0      148.17      157.95      8.09 o 
   9   2   0       13.02        8.70      7.28 o 
  10   2   0        2.46       -3.12      3.68 o 
   1   3   0        2.79       -0.35      3.64 o 
   2   3   0        8.42        5.84      1.56 o 
   3   3   0      142.43      129.37      5.00 o 
   4   3   0        9.43       13.53      2.08 o 
   5   3   0     1044.38      987.74     14.82 o 
   6   3   0       76.46       87.37      2.71 o 
   7   3   0       57.39       85.19      6.22 o 
   8   3   0       16.08       14.64      2.94 o 
   9   3   0      151.53      145.22      8.44 o 
  10   3   0        0.01       -1.56      5.72 o 
   0   4   0      323.93      318.97      5.21 o 
   1   4   0       46.33       48.53      1.73 o 
   2   4   0       88.94       87.48      5.72 o 
   3   4   0      977.49      881.69     11.76 o 
   4   4   0      145.23      161.32      7.29 o 
   5   4   0     1644.97     1935.19     28.17 o 
   6   4   0        1.79        1.66      2.08 o 
   7   4   0     2352.86     2201.11     54.26 o 
   8   4   0        1.77        4.42      3.12 o 
   9   4   0      180.81      160.79     17.17 o 
  10   4   0       31.31       30.52      4.74 o 
   1   5   0     3463.36     3192.80     17.38 o 
   2   5   0       46.70       36.29      2.08 o 
   3   5   0      353.75      312.23      6.93 o 
   4   5   0        7.52        5.20      2.08 o 
   5   5   0       56.55       60.35      5.20 o 
   6   5   0        0.28       10.41      4.16 o 
   7   5   0     1126.27     1194.89     19.73 o 
   8   5   0        8.29       12.69      3.46 o 
   9   5   0      232.98      203.57     10.22 o 
  10   5   0        1.31        2.60      3.64 o 
   0   6   0       20.73       19.77      2.08 o 
   1   6   0     1809.52     1589.00     14.09 o 
   2   6   0        6.45        4.86      1.31 o 
   3   6   0      930.99      902.45     10.43 o 
   4   6   0      209.21      237.88      7.49 o 
   5   6   0       68.17       69.72      5.20 o 
   6   6   0     1425.13     1451.10     27.10 o 
   7   6   0      309.69      352.69     10.97 o 
   8   6   0      251.83      250.26     10.93 o 
   9   6   0        7.17       11.63      4.00 o 
  10   6   0       19.19       20.74      4.23 o 
   1   7   0      209.46      215.60      6.15 o 
   2   7   0     3088.43     3152.42     16.50 o 
   3   7   0       50.10       63.09      3.46 o 
   4   7   0     3243.43     3197.93     26.10 o 
   5   7   0      360.94      360.21     12.49 o 
   6   7   0        2.42        6.24      4.16 o 
   7   7   0       66.35       92.61      8.32 o 
   8   7   0      115.19      111.41      7.25 o 
   9   7   0      133.48      147.20      8.74 o 
  10   7   0       51.68       63.94      6.22 o 
   0   8   0     8068.71     8310.03     41.48 o 
   1   8   0       59.89       61.18      2.14 o 
   2   8   0     9974.59     9950.15     70.77 o 
   3   8   0        8.29       12.83      2.60 o 
   4   8   0      969.33      987.11     13.47 o 
   5   8   0      156.60      169.64      8.33 o 
   6   8   0        4.01        5.20      3.12 o 
   7   8   0       30.12       24.97      5.20 o 
   8   8   0        4.09        8.74      3.46 o 
   9   8   0       73.63       84.49      6.62 o 
   1   9   0      101.21      105.28      2.71 o 
   2   9   0      214.50      206.57     10.93 o 
   3   9   0      191.31      189.44      5.97 o 
   4   9   0      767.27      846.27     23.74 o 
   5   9   0      123.86      133.60      9.89 o 
   6   9   0      168.91      189.41      9.37 o 
   7   9   0        0.26       -2.08      3.12 o 
   8   9   0      146.03      138.41     10.41 o 
   9   9   0        1.08        2.47      2.68 o 
   0  10   0      439.33      430.15     10.42 o 
   1  10   0     4220.47     4357.40     32.28 o 
   2  10   0        0.05       -2.91      3.64 o 
   3  10   0       29.85       35.86      2.68 o 
   4  10   0      439.10      465.52     10.21 o 
   5  10   0        6.10       10.78      3.12 o 
   6  10   0        0.17        0.00      2.08 o 
   7  10   0       40.89       34.34      5.20 o 
   8  10   0       54.02       50.99      7.28 o 
   9  10   0       11.28       13.32      3.46 o 
   1  11   0       56.04       47.99      2.56 o 
   2  11   0      191.91      210.41      6.22 o 
   3  11   0      131.31      139.17      5.75 o 
   4  11   0       23.79       12.21      3.64 o 
   5  11   0     1092.66     1151.50     18.26 o 
   6  11   0        4.47        5.20      3.12 o 
   7  11   0        1.00       -2.08      3.12 o 
   8  11   0        8.38        6.24      3.12 o 
   9  11   0        1.73       -0.23      3.25 o 
   0  12   0      185.20      189.44      8.33 o 
   1  12   0      592.32      619.34      7.15 o 
   2  12   0       11.92       22.43      3.12 o 
   3  12   0      712.49      725.47     12.75 o 
   4  12   0       99.22       92.55      5.20 o 
   5  12   0       47.91       47.30      4.41 o 
   6  12   0        0.21        0.00      2.08 o 
   7  12   0        1.40        1.04      3.12 o 
   8  12   0        0.01        4.16      4.16 o 
   9  12   0       87.31       97.64      6.96 o 
   1  13   0      983.33     1069.65     11.22 o 
   2  13   0       24.07       22.17      1.95 o 
   3  13   0      431.60      458.31     10.23 o 
   4  13   0      136.71      147.16      6.73 o 
   5  13   0       38.78       49.20      4.41 o 
   6  13   0       63.62       69.72      6.24 o 
   7  13   0       27.14       26.01      5.20 o 
   8  13   0       21.23       17.69      5.20 o 
   9  13   0       67.76       95.73      9.37 o 
   0  14   0      407.39      415.44     12.49 o 
   1  14   0      433.27      492.05      7.77 o 
   2  14   0       44.59       39.54      3.19 o 
   3  14   0        2.88        3.33      1.73 o 
   4  14   0      273.72      296.35      9.00 o 
   5  14   0      217.81      237.75     12.49 o 
   6  14   0      192.86      193.57     10.41 o 
   7  14   0       33.18       32.26      5.20 o 
   8  14   0        0.96        1.04      3.12 o 
   9  14   0       18.48       23.93      5.20 o 
   1  15   0      900.13      898.85     11.22 o 
   2  15   0      347.68      370.32      7.60 o 
   3  15   0      172.69      167.72      6.96 o 
   4  15   0        9.93        8.67      2.79 o 
   5  15   0       21.22       25.56      7.80 o 
   6  15   0      212.49      213.35     11.45 o 
   7  15   0       95.38      106.14      8.32 o 
   8  15   0       34.87       37.46      6.24 o 
   0  16   0       90.41      108.23      7.28 o 
   1  16   0      194.81      199.34      5.79 o 
   2  16   0      369.77      350.18      7.81 o 
   3  16   0      117.30      110.25      5.75 o 
   4  16   0      263.97      261.25      9.00 o 
   5  16   0      409.34      385.30     11.50 o 
   6  16   0       64.32       61.97      5.75 o 
   7  16   0       83.10       83.25      8.32 o 
   8  16   0      190.40      194.61     12.49 o 
   1  17   0        3.10        4.68      2.21 o 
   2  17   0      514.99      537.22      9.81 o 
   3  17   0       35.54       24.80      2.56 o 
   4  17   0      144.44      154.38      7.49 o 
   5  17   0      130.12      127.65      7.25 o 
   6  17   0       29.23       33.21      4.41 o 
   7  17   0        5.72        9.36      4.16 o 
   8  17   0       22.29       20.81      5.20 o 
   0  18   0      207.68      205.03     10.41 o 
   1  18   0      443.18      475.04      8.80 o 
   2  18   0       61.32       73.54      5.15 o 
   3  18   0       84.10       84.23      4.65 o 
   4  18   0      189.26      186.03      8.25 o 
   5  18   0       18.35       11.10      4.16 o 
   6  18   0      139.06      138.41     10.41 o 
   7  18   0        0.09       -1.04      3.12 o 
   1  19   0      118.45      139.60      5.18 o 
   2  19   0      243.78      263.89      8.83 o 
   3  19   0      254.64      245.49      7.40 o 
   4  19   0        0.15       -0.91      2.25 o 
   5  19   0        0.65        6.24      4.16 o 
   6  19   0      108.88      107.18      9.37 o 
   7  19   0       54.09       58.27      7.28 o 
   0  20   0     1749.74     1683.82     31.28 o 
   1  20   0      814.23      798.90     15.47 o 
   2  20   0      248.95      250.83     13.53 o 
   3  20   0      108.97       99.58      6.22 o 
   4  20   0       19.20       21.10      3.25 o 
   5  20   0      177.42      176.92     11.45 o 
   6  20   0       18.25       16.65      5.20 o 
   7  20   0        0.05       -7.28      5.20 o 
   1  21   0      292.53      338.86     10.30 o 
   2  21   0       80.74       90.53      8.32 o 
   3  21   0       82.58       67.65      5.15 o 
   4  21   0        6.46        9.66      2.50 o 
   5  21   0       25.69       25.12      5.20 o 
   6  21   0        0.51       -1.04      3.12 o 
   0  22   0      143.22      141.53     10.41 o 
   1  22   0      797.47      740.00     40.09 o 
   2  22   0        0.17        1.04      3.12 o 
   3  22   0        5.85       14.57      4.16 o 
   4  22   0       10.06        6.54      2.50 o 
   5  22   0        6.32        2.82      2.50 o 
   6  22   0        8.34        7.28      4.16 o 
   1  23   0        0.07       26.10     10.41 o 
   2  23   0        0.01        1.04      3.12 o 
   3  23   0       12.92       19.77      5.20 o 
   4  23   0       42.02       46.26      6.76 o 
   5  23   0        1.28        1.04      3.12 o 
   6  23   0       15.38       21.85      4.41 o 
   0  24   0       90.57       98.86      8.32 o 
   1  24   0       10.60       16.63      6.76 o 
   2  24   0      224.48      235.21     13.53 o 
   3  24   0        0.39       -1.04      3.12 o 
   4  24   0        0.96        2.08      4.16 o 
   5  24   0       45.24       47.49      5.15 o 
   1  25   0       15.03       21.44      3.68 o 
   2  25   0       18.87       18.73      5.20 o 
   3  25   0        8.84        9.36      4.16 o 
   4  25   0        7.53       10.41      4.16 o 
   0  26   0        0.39        2.08      3.12 o 
   1  26   0        0.84        3.12      2.50 o 
   2  26   0        0.76        4.16      3.12 o 
   3  26   0        2.61        2.08      3.12 o 
   4  26   0       15.17       21.85      5.20 o 
   1  27   0       28.32       29.66      4.41 o 
   2  27   0       30.32       23.93      6.24 o 
   3  27   0       21.30       22.89      6.24 o 
   0  28   0      250.40      291.41     16.65 o 
   1  28   0       39.88       37.46      7.28 o 
 -10   1   1        0.19        1.95      2.68 o 
  -9   1   1       75.75       71.28      5.89 o 
  -8   1   1       26.59       28.62      3.68 o 
  -7   1   1      446.89      387.06     16.99 o 
  -6   1   1       92.53       98.48      5.48 o 
  -5   1   1      854.02      856.57     13.62 o 
  -4   1   1       54.38       47.99      3.46 o 
  -3   1   1    13115.08    12987.68     88.52 o 
  -2   1   1     4821.93     5044.02     37.70 o 
  -1   1   1      208.27      204.26      3.13 o 
   1   1   1      853.54      869.40      4.98 o 
   2   1   1     2066.33     2003.70     10.56 o 
   3   1   1      159.57      171.35      3.24 o 
   4   1   1      371.93      341.82      5.52 o 
   5   1   1     1782.71     1790.47     11.37 o 
   6   1   1        9.15        6.09      1.27 o 
   7   1   1     1037.35     1023.50     15.84 o 
   8   1   1        0.14       -2.20      3.64 o 
   9   1   1       34.10       23.08      3.68 o 
 -10   2   1        0.11        0.46      4.16 o 
  -9   2   1       27.05       20.30      3.68 o 
  -8   2   1       11.04        7.28      2.94 o 
  -7   2   1      116.10      116.35      6.22 o 
  -6   2   1        0.10        0.52      1.04 o 
  -5   2   1      117.43      108.23      7.29 o 
  -4   2   1      124.55      120.67      5.00 o 
  -3   2   1     4441.76     4268.25     24.74 o 
  -2   2   1      414.63      441.61      9.90 o 
  -1   2   1      715.75      644.21      4.01 o 
   1   2   1     1405.27     1426.15     13.94 o 
   2   2   1     2486.50     2342.74     24.98 o 
   3   2   1       22.57       26.59      1.51 o 
   4   2   1       37.09       71.26      2.46 o 
   5   2   1       14.71       20.15      1.70 o 
   6   2   1       22.56       22.76      1.70 o 
   7   2   1      139.67      141.40      5.03 o 
   8   2   1       75.37       71.52      5.48 o 
   9   2   1        0.35       -4.37      6.76 o 
 -10   3   1       23.61       19.89      6.76 o 
  -9   3   1       36.45       29.41      4.00 o 
  -8   3   1        9.66        4.46      2.50 o 
  -7   3   1        6.98        8.84      2.94 o 
  -6   3   1      431.88      419.18     10.66 o 
  -5   3   1       82.31       90.71      5.20 o 
  -4   3   1      787.07      720.59     11.95 o 
  -3   3   1      665.66      631.97      9.45 o 
  -2   3   1     1770.21     1651.41     12.20 o 
  -1   3   1      152.85      137.46      3.12 o 
   0   3   1       95.85      108.98      4.00 o 
   1   3   1      292.02      216.73      3.17 o 
   2   3   1      137.36      133.24      2.15 o 
   3   3   1      308.48      284.72      4.55 o 
   4   3   1       13.55       22.96      3.12 o 
   5   3   1       73.57       72.68      2.61 o 
   6   3   1       42.73       54.73      4.68 o 
   7   3   1        0.19       -0.32      1.64 o 
   8   3   1        3.19        1.04      3.12 o 
   9   3   1       30.10       22.05      3.68 o 
 -10   4   1      200.66      193.93      9.91 o 
  -9   4   1       20.46       24.33      4.00 o 
  -8   4   1        3.01        8.32      3.68 o 
  -7   4   1        0.41        1.04      2.50 o 
  -6   4   1        3.25        2.08      2.08 o 
  -5   4   1      595.37      713.91     13.48 o 
  -4   4   1      502.56      500.46     10.21 o 
  -3   4   1     1116.82     1017.90     11.97 o 
  -2   4   1     7471.05     6735.65    120.58 o 
  -1   4   1       74.74       81.19      2.08 o 
   0   4   1    43558.49    38745.63     50.11 o 
   1   4   1       16.24       16.28      1.56 o 
   2   4   1     2492.85     2356.39     12.78 o 
   3   4   1      453.75      407.13      8.33 o 
   4   4   1        3.60        2.77      0.93 o 
   5   4   1       66.87       67.23      2.61 o 
   6   4   1       43.47       39.63      2.46 o 
   7   4   1      137.94      140.10      7.25 o 
   8   4   1        5.15        2.60      2.94 o 
   9   4   1        6.59       -1.04      3.12 o 
 -10   5   1        0.43        0.46      3.25 o 
  -9   5   1       52.33       52.03      5.48 o 
  -8   5   1      432.39      425.70     12.74 o 
  -7   5   1      135.48      115.52      8.33 o 
  -6   5   1       20.62       38.50      5.20 o 
  -5   5   1      270.35      278.75     13.53 o 
  -4   5   1       45.40       48.91      3.61 o 
  -3   5   1        2.19        4.39      3.12 o 
  -2   5   1      285.09      275.21      4.89 o 
  -1   5   1        0.03        0.69      0.60 o 
   0   5   1     2257.91     2116.31     12.23 o 
   1   5   1       22.70       20.63      2.00 o 
   2   5   1     1932.02     1762.84     18.60 o 
   3   5   1       19.42       18.73      0.99 o 
   4   5   1        6.12        3.12      2.08 o 
   5   5   1      112.37      111.35      7.28 o 
   6   5   1       11.02       25.51      4.68 o 
   7   5   1       67.59       71.03      5.48 o 
   8   5   1       60.43       40.92      4.74 o 
   9   5   1        8.03        9.36      3.68 o 
 -10   6   1       16.95       16.65      4.00 o 
  -9   6   1       19.52       18.73      4.23 o 
  -8   6   1      442.96      416.33     12.74 o 
  -7   6   1       28.70       21.85      4.16 o 
  -6   6   1     2050.85     2125.81     25.47 o 
  -5   6   1      136.29      136.04      5.97 o 
  -4   6   1      520.78      550.21     13.54 o 
  -3   6   1      991.54      983.48     11.96 o 
  -2   6   1      192.70      202.62      4.41 o 
  -1   6   1     1970.50     1784.07      9.03 o 
   0   6   1        1.31        1.56      0.74 o 
   1   6   1      107.04       79.47      2.40 o 
   2   6   1      144.37      118.03      4.00 o 
   3   6   1       81.16       71.44      3.64 o 
   4   6   1      531.70      585.52      6.52 o 
   5   6   1       11.59       15.61      3.12 o 
   6   6   1     1032.60      981.47     18.23 o 
   7   6   1       18.27       23.98      3.68 o 
   8   6   1       17.71       12.49      3.68 o 
   9   6   1       45.60       66.97      6.22 o 
 -10   7   1       45.12       34.62      5.15 o 
  -9   7   1        7.81        7.86      3.25 o 
  -8   7   1       98.64      109.93      7.25 o 
  -7   7   1       50.55       47.87      6.24 o 
  -6   7   1       66.22       67.59      6.76 o 
  -5   7   1      170.54      188.31      6.93 o 
  -4   7   1      420.12      432.57      9.44 o 
  -3   7   1       20.55       20.41     10.41 o 
  -2   7   1      276.66      305.97      6.77 o 
  -1   7   1      133.89      134.62      2.44 o 
   0   7   1       36.16       39.78      2.02 o 
   1   7   1     1766.33     1721.93     14.04 o 
   2   7   1     1646.26     1651.03     14.47 o 
   3   7   1       20.61       19.18      1.73 o 
   4   7   1      335.58      345.39      5.48 o 
   5   7   1      457.72      486.23     14.58 o 
   6   7   1      389.40      399.75     14.57 o 
   7   7   1       32.73       39.93      4.99 o 
   8   7   1      122.35      118.54      7.25 o 
   9   7   1      342.85      374.18     14.05 o 
 -10   8   1        6.95        9.88      3.68 o 
  -9   8   1       74.14       81.27      7.80 o 
  -8   8   1       87.00       95.74      8.32 o 
  -7   8   1       55.28       48.91      6.24 o 
  -6   8   1        4.90        3.82      2.79 o 
  -5   8   1       12.49       29.69      3.61 o 
  -4   8   1       28.71       31.22      2.79 o 
  -3   8   1      447.50      407.12     26.04 o 
  -2   8   1        1.25        0.35      1.04 o 
  -1   8   1      288.94      293.87      4.58 o 
   0   8   1      389.81      395.73     28.12 o 
   1   8   1       88.78       89.25      2.76 o 
   2   8   1      992.46      982.32      9.78 o 
   3   8   1      664.07      748.50      9.24 o 
   4   8   1        0.09        0.00      0.93 o 
   5   8   1      116.09      109.27      7.28 o 
   6   8   1       10.83       11.45      3.12 o 
   7   8   1     1510.05     1543.10     23.74 o 
   8   8   1        0.13        4.68      2.94 o 
   9   8   1      117.28      107.42      7.70 o 
 -10   9   1       19.55       25.86      5.72 o 
  -9   9   1        6.90        6.76      2.94 o 
  -8   9   1        4.37        3.12      3.12 o 
  -7   9   1      220.48      205.03     10.41 o 
  -6   9   1      109.05      111.54      6.15 o 
  -5   9   1      964.69      994.89     16.19 o 
  -4   9   1      401.81      413.77      9.44 o 
  -3   9   1     1010.39      952.70     12.51 o 
  -2   9   1       62.89       66.45      6.24 o 
  -1   9   1      518.46      559.98      8.10 o 
   0   9   1       14.86       21.90      2.21 o 
   1   9   1     5047.55     5326.29     25.73 o 
   2   9   1       77.63       67.84      2.76 o 
   3   9   1     1025.88     1148.86     14.99 o 
   4   9   1        0.00        0.35      0.93 o 
   5   9   1      276.80      259.18     11.45 o 
   6   9   1        1.42       -1.04      3.12 o 
   7   9   1        4.85       30.17      6.24 o 
   8   9   1        7.30       10.93      3.68 o 
   9   9   1        2.26       11.54      4.68 o 
 -10  10   1        0.14       -0.91      2.68 o 
  -9  10   1       11.67       17.69      5.20 o 
  -8  10   1        0.61        1.04      3.12 o 
  -7  10   1      112.43      113.43      8.33 o 
  -6  10   1       65.41       77.41      5.35 o 
  -5  10   1      277.20      269.39      8.66 o 
  -4  10   1      100.02       77.45      5.72 o 
  -3  10   1        1.21        0.52      4.68 o 
  -2  10   1        4.19        4.68      1.47 o 
  -1  10   1    11010.35    10933.60    135.78 o 
   0  10   1      422.69      397.86     38.01 o 
   1  10   1      528.21      432.38      5.41 o 
   2  10   1      185.55      213.73      6.22 o 
   3  10   1     1344.74     1337.52     16.48 o 
   4  10   1        3.02        3.47      0.93 o 
   5  10   1       64.62       69.72      6.24 o 
   6  10   1       23.06       14.57      3.12 o 
   7  10   1        5.56        0.00      3.12 o 
   8  10   1       88.83      101.01      7.25 o 
   9  10   1      165.44      184.28      9.91 o 
  -9  11   1       14.91       15.61      4.16 o 
  -8  11   1        5.99       -1.04      3.12 o 
  -7  11   1       55.96       50.99      5.20 o 
  -6  11   1      136.63      126.96      6.93 o 
  -5  11   1      320.51      337.16      9.61 o 
  -4  11   1       69.35       83.24      6.24 o 
  -3  11   1      413.72      398.47      9.01 o 
  -2  11   1      683.68      677.32     10.98 o 
  -1  11   1       52.53      171.06    120.71 o 
   0  11   1        8.49       80.58      8.84 o 
   1  11   1      201.50      228.94      4.11 o 
   2  11   1      769.15      863.56     17.19 o 
   3  11   1      309.95      308.33      8.00 o 
   4  11   1      195.56      247.71     10.41 o 
   5  11   1      160.30      169.64      9.37 o 
   6  11   1       63.76       67.64      6.24 o 
   7  11   1       21.33       15.61      4.16 o 
   8  11   1        0.18       -0.74      2.50 o 
   9  11   1        1.52        7.28      4.16 o 
  -9  12   1        6.59        5.20      4.16 o 
  -8  12   1       84.33       90.53      8.32 o 
  -7  12   1       74.44       75.62      5.97 o 
  -6  12   1       29.33       34.95      4.41 o 
  -5  12   1      734.19      733.24     14.45 o 
  -4  12   1      166.09      196.60      6.93 o 
  -3  12   1       90.88       84.81      4.23 o 
  -2  12   1      866.88      912.68     13.20 o 
  -1  12   1        1.70        2.60      1.56 o 
   0  12   1     8722.36     8711.39     37.37 o 
   1  12   1        9.13       10.37      1.22 o 
   2  12   1     8110.46     8746.63     49.55 o 
   3  12   1       17.19       18.73      2.50 o 
   4  12   1      114.35      135.29      8.33 o 
   5  12   1       44.17       38.50      5.20 o 
   6  12   1       22.05       21.85      4.16 o 
   7  12   1       13.32       14.57      4.16 o 
   8  12   1        0.54        4.16      4.16 o 
   9  12   1        0.28        2.71      5.72 o 
  -9  13   1        0.14        6.24      4.16 o 
  -8  13   1       15.36       13.53      4.16 o 
  -7  13   1        2.87        6.59      2.79 o 
  -6  13   1       71.38       87.59      6.29 o 
  -5  13   1      260.15      244.28      8.66 o 
  -4  13   1     1004.73     1103.99     19.28 o 
  -3  13   1       49.15       51.12      4.68 o 
  -2  13   1        7.98        7.40      1.33 o 
  -1  13   1        7.80        9.91      1.47 o 
   0  13   1      545.65      885.70     28.64 o 
   1  13   1       10.85       11.25      1.51 o 
   2  13   1      559.76      608.25     11.40 o 
   3  13   1        3.28        4.91      3.12 o 
   4  13   1      703.77      764.09     14.51 o 
   5  13   1        0.78       -1.04      2.08 o 
   6  13   1      113.33      125.92      9.37 o 
   7  13   1        0.75        1.04      3.12 o 
   8  13   1        0.87        1.04      3.12 o 
  -9  14   1       76.92       87.41      9.37 o 
  -8  14   1      141.60      128.00     10.41 o 
  -7  14   1        5.22        6.66      3.46 o 
  -6  14   1     2768.70     2803.52     54.27 o 
  -5  14   1        2.18        3.12      2.79 o 
  -4  14   1      693.87      706.52     16.66 o 
  -3  14   1        0.40        2.97      5.20 o 
  -2  14   1      117.87      147.21      4.81 o 
  -1  14   1        4.78       11.40      2.60 o 
   0  14   1       77.79       93.65      8.85 o 
   1  14   1     1019.52      944.26     14.26 o 
   2  14   1       66.65       66.80      4.00 o 
   3  14   1      184.98      171.39      6.96 o 
   4  14   1     2084.29     2089.40     46.42 o 
   5  14   1        0.82        6.24      3.12 o 
   6  14   1      523.31      495.55     17.70 o 
   7  14   1       16.06       15.61      5.20 o 
   8  14   1       48.58       63.47      7.28 o 
  -9  15   1       34.47       39.54      6.24 o 
  -8  15   1       45.60       48.91      6.24 o 
  -7  15   1       36.66       41.75      7.28 o 
  -6  15   1       33.02       59.00     18.21 o 
  -5  15   1        0.32        2.43      3.64 o 
  -4  15   1      311.54      298.81      9.75 o 
  -3  15   1      335.50      322.59      9.00 o 
  -2  15   1      432.14      436.84      8.00 o 
  -1  15   1        8.12        7.08      1.73 o 
   0  15   1      310.53      278.03     13.01 o 
   1  15   1     1470.73     1591.19     16.77 o 
   2  15   1      111.43      118.01      4.38 o 
   3  15   1        0.59        1.49      4.16 o 
   4  15   1      270.81      293.17      9.48 o 
   5  15   1       18.99       24.97      5.20 o 
   6  15   1       15.51       14.57      4.16 o 
   7  15   1       28.61       35.38      6.24 o 
   8  15   1        6.91        9.36      4.16 o 
  -8  16   1       53.04       54.11      7.28 o 
  -7  16   1      305.66      285.16     10.97 o 
  -6  16   1        5.01        6.87      2.87 o 
  -5  16   1      122.03      119.96      6.73 o 
  -4  16   1      114.29       95.63      5.75 o 
  -3  16   1      878.38      883.09     12.55 o 
  -2  16   1        0.01        3.64      4.68 o 
  -1  16   1        0.41        3.64      2.60 o 
   0  16   1       20.50       19.41      4.68 o 
   1  16   1      133.26      141.69      5.75 o 
   2  16   1      322.13      307.21      6.99 o 
   3  16   1        1.45        5.20      1.86 o 
   4  16   1       23.79       21.23      3.25 o 
   5  16   1     1185.89     1136.64     26.05 o 
   6  16   1       13.67       11.45      4.16 o 
   7  16   1      168.55      165.47     11.45 o 
   8  16   1        6.67       11.45      4.16 o 
  -8  17   1       25.27       23.93      5.20 o 
  -7  17   1        0.90        2.60      2.87 o 
  -6  17   1        0.05        0.35      2.79 o 
  -5  17   1      219.78      213.99      9.23 o 
  -4  17   1        0.17       -0.78      2.68 o 
  -3  17   1       69.01       75.32      4.81 o 
  -2  17   1        0.06        0.00      2.21 o 
  -1  17   1      444.17      438.47     23.43 o 
   0  17   1      183.96      147.22      8.33 o 
   1  17   1      176.44      183.45      5.71 o 
   2  17   1      384.52      361.38      7.77 o 
   3  17   1      204.79      195.06      6.19 o 
   4  17   1        0.08       -0.15      2.50 o 
   5  17   1        4.67        5.20      4.16 o 
   6  17   1        0.25        2.08      3.12 o 
   7  17   1      179.01      173.79     11.45 o 
  -8  18   1       25.95       29.13      5.20 o 
  -7  18   1       51.43       41.10      6.24 o 
  -6  18   1       73.84       71.24      5.97 o 
  -5  18   1      469.48      459.65     13.25 o 
  -4  18   1       74.25       67.60      5.19 o 
  -3  18   1       31.65       26.71      3.27 o 
  -2  18   1       32.20       29.66      3.68 o 
  -1  18   1      848.11      871.65     15.09 o 
   0  18   1      190.43      190.11      7.36 o 
   1  18   1        6.18        8.67      1.80 o 
   2  18   1      271.11      263.45      7.16 o 
   3  18   1      246.47      232.70     10.41 o 
   4  18   1        8.21        8.32      3.12 o 
   5  18   1       10.19       10.41      4.16 o 
   6  18   1        2.34       -3.12      4.16 o 
   7  18   1        6.70        8.32      4.16 o 
  -7  19   1       31.89       32.26      5.20 o 
  -6  19   1       13.16       10.93      2.87 o 
  -5  19   1      240.97      247.80     16.13 o 
  -4  19   1      298.95      302.76     11.50 o 
  -3  19   1      510.74      480.31     10.18 o 
  -2  19   1      307.14      341.48     10.65 o 
  -1  19   1        0.79       33.47      9.88 o 
   0  19   1       90.89      129.38      7.80 o 
   1  19   1       50.83       44.38      3.68 o 
   2  19   1       16.07       18.22      2.94 o 
   3  19   1       49.48       52.78      6.24 o 
   4  19   1       35.35       22.10      3.25 o 
   5  19   1       64.28       63.47      7.28 o 
   6  19   1       10.12        2.08      3.12 o 
   7  19   1       51.57       39.54      6.24 o 
  -7  20   1       13.26        6.24      3.12 o 
  -6  20   1        2.70        4.16      4.16 o 
  -5  20   1        0.59        0.83      6.24 o 
  -4  20   1       71.09       86.73      5.12 o 
  -3  20   1      632.58      628.09     15.08 o 
  -2  20   1     5370.22     5656.89     42.17 o 
  -1  20   1      316.75      318.11     30.19 o 
   0  20   1     4918.34     4875.38     82.14 o 
   1  20   1      310.96      287.86     11.45 o 
   2  20   1       10.29       30.18      5.20 o 
   3  20   1      159.30      156.21      7.70 o 
   4  20   1       26.50       15.68      2.94 o 
   5  20   1       53.98       44.74      6.24 o 
   6  20   1       58.95       64.51      7.28 o 
  -7  21   1        8.59        5.20      3.12 o 
  -6  21   1       16.49       19.77      5.20 o 
  -5  21   1       26.48       26.63      3.68 o 
  -4  21   1      879.31      873.81     17.67 o 
  -3  21   1       37.32       49.68      5.48 o 
  -2  21   1     2387.23     2612.87     45.90 o 
  -1  21   1      110.93       94.71     22.89 o 
   0  21   1      901.06     1038.76     18.75 o 
   1  21   1        1.83       11.60      4.68 o 
   2  21   1     1293.87     1204.48     28.13 o 
   3  21   1       44.75       43.30      5.20 o 
   4  21   1      196.39      198.80      8.83 o 
   5  21   1        7.74        6.01      6.76 o 
   6  21   1      169.90      159.22     12.49 o 
  -6  22   1        7.33        7.28      4.16 o 
  -5  22   1        0.13        0.45      3.12 o 
  -4  22   1       92.80       97.92      7.80 o 
  -3  22   1       49.76       49.95      6.24 o 
  -2  22   1        0.05       61.39      7.28 o 
  -1  22   1      206.58      202.09      8.44 o 
   0  22   1       93.37      156.66     13.01 o 
   1  22   1       41.34       32.26      3.68 o 
   2  22   1      341.57      361.18     16.65 o 
   3  22   1        5.84        7.28      2.94 o 
   4  22   1        1.25        3.12      3.12 o 
   5  22   1        0.00        0.35      6.24 o 
   6  22   1        0.82        5.20      4.16 o 
  -6  23   1       11.85       16.84      3.68 o 
  -5  23   1        1.50        1.04      3.12 o 
  -4  23   1       40.23       48.91      7.28 o 
  -3  23   1      174.32      186.28     12.49 o 
  -2  23   1        6.23        2.08      3.12 o 
  -1  23   1       53.70       63.16      5.15 o 
   0  23   1        0.00       13.01      3.68 o 
   1  23   1        2.35        4.61      2.50 o 
   2  23   1      120.50      139.44     10.41 o 
   3  23   1       69.21       74.92      8.32 o 
   4  23   1        0.96       -1.16      3.64 o 
   5  23   1       54.59       50.47      5.15 o 
  -5  24   1       24.06       31.41      4.68 o 
  -4  24   1       45.95       35.38      6.24 o 
  -3  24   1       18.93       20.81      5.20 o 
  -2  24   1       15.85       13.53      4.16 o 
  -1  24   1       27.35       28.72      4.00 o 
   0  24   1       15.05       14.99      3.25 o 
   1  24   1        2.97        5.50      2.50 o 
   2  24   1       42.14       56.19      7.28 o 
   3  24   1       13.25        6.24      4.16 o 
   4  24   1       51.97       56.96      5.48 o 
   5  24   1      189.13      198.97     10.30 o 
  -5  25   1      119.80      129.73      8.09 o 
  -4  25   1        7.34        1.04      4.16 o 
  -3  25   1       29.56       41.62      6.24 o 
  -2  25   1        3.13       -4.16      4.16 o 
  -1  25   1        7.70        7.28      2.94 o 
   0  25   1        0.81        0.00      2.21 o 
   1  25   1       28.23       39.57      4.41 o 
   2  25   1        1.75       -1.04      3.12 o 
   3  25   1        1.75       -2.08      4.16 o 
   4  25   1        1.78        1.04      3.12 o 
  -4  26   1        5.98        4.16      4.16 o 
  -3  26   1       44.64       38.50      6.24 o 
  -2  26   1        2.94       -1.04      3.12 o 
  -1  26   1       11.36       10.93      2.94 o 
   0  26   1        9.19       15.42      3.25 o 
   1  26   1        0.75       -1.04      4.16 o 
   2  26   1        4.94        7.28      4.16 o 
   3  26   1       46.45       28.09      6.24 o 
  -3  27   1       46.16       45.78      7.28 o 
  -2  27   1       22.47       22.89      5.20 o 
  -1  27   1        0.00        2.60      2.94 o 
   0  27   1       27.06       34.68      4.74 o 
   1  27   1       28.60       16.65      5.20 o 
   2  27   1       43.19       39.54      6.24 o 
  -1  28   1      105.26      132.96      8.44 o 
   0  28   1      313.19      328.41     12.51 o 
 -10   0   2      184.76      186.28     13.53 o 
  -9   0   2       41.53       38.50      6.24 o 
  -8   0   2        0.24       -2.08      4.16 o 
  -7   0   2       26.93       27.05      5.20 o 
  -6   0   2       42.42       48.91      5.20 o 
  -5   0   2    11390.66    11611.34     54.81 o 
  -4   0   2     2952.86     3029.97     40.85 o 
  -3   0   2    13422.89    13015.47     73.47 o 
  -2   0   2   127441.71   147732.08    233.42 o 
  -1   0   2      749.43      719.66      9.40 o 
   0   0   2    67333.40    64217.45    438.97 o 
   1   0   2      772.58      720.38      5.57 o 
   2   0   2     9625.04     9620.94    116.81 o 
   3   0   2     1065.25     1099.02     11.52 o 
   4   0   2        1.21        1.82      1.56 o 
   5   0   2       61.64       75.77      3.46 o 
   6   0   2        9.68       12.96      1.73 o 
   7   0   2        0.35       -5.20      4.16 o 
   8   0   2       28.54       19.77      4.16 o 
   9   0   2        2.63       -6.24      5.20 o 
 -10   1   2        6.91        9.88      2.94 o 
  -9   1   2       26.77       25.50      3.68 o 
  -8   1   2       13.75       14.90      3.25 o 
  -7   1   2       24.00       22.94      2.94 o 
  -6   1   2      347.56      350.94      9.57 o 
  -5   1   2     1009.83     1077.23     16.75 o 
  -4   1   2     9669.64     9332.76     44.66 o 
  -3   1   2     1048.45      974.63      7.34 o 
  -2   1   2    11792.38    11303.46     33.91 o 
  -1   1   2     2995.70     3088.13     15.84 o 
   0   1   2     4375.79     4352.76     11.67 o 
   1   1   2     1414.80     1248.67      8.17 o 
   2   1   2     4128.24     4044.15     17.23 o 
   3   1   2      144.76      151.79      3.16 o 
   4   1   2     1398.08     1453.41     14.45 o 
   5   1   2      123.61      136.76      3.31 o 
   6   1   2       22.39       20.96      1.77 o 
   7   1   2       42.89       39.71      2.88 o 
   8   1   2       66.73       57.23      5.15 o 
   9   1   2        1.17       -2.08      2.94 o 
 -10   2   2       13.67       15.42      3.25 o 
  -9   2   2       36.78       29.94      4.00 o 
  -8   2   2       23.84       21.10      3.25 o 
  -7   2   2       60.05       64.65      4.74 o 
  -6   2   2     1754.13     1812.85     11.00 o 
  -5   2   2       64.44       67.49      3.22 o 
  -4   2   2     8540.25     8208.33     37.42 o 
  -3   2   2    10525.38    10125.45     30.45 o 
  -2   2   2        0.89       -0.21      0.96 o 
  -1   2   2      127.43      135.47      4.16 o 
   0   2   2       62.19       65.51      1.12 o 
   1   2   2     4755.27     4614.66     21.72 o 
   2   2   2     1701.68     1606.40      7.89 o 
   3   2   2      373.12      389.63      7.27 o 
   4   2   2     1413.43     1363.03      9.94 o 
   5   2   2       17.90       15.99      1.42 o 
   6   2   2      208.84      198.50      4.54 o 
   7   2   2       38.60       39.16      3.59 o 
   8   2   2       47.99       39.98      4.41 o 
   9   2   2       19.48       19.73      4.16 o 
 -10   3   2       34.00       26.06      4.41 o 
  -9   3   2       13.25       11.06      3.64 o 
  -8   3   2       30.24       33.30      4.00 o 
  -7   3   2      109.71      103.12      5.89 o 
  -6   3   2      200.81      215.88      8.47 o 
  -5   3   2     2291.59     2215.63     22.99 o 
  -4   3   2      559.78      530.58      6.80 o 
  -3   3   2    17786.62    17177.97     92.09 o 
  -2   3   2      262.77      298.72      2.33 o 
  -1   3   2      912.76      933.57      7.31 o 
   0   3   2       58.21       64.13      1.06 o 
   1   3   2     3261.76     3168.11     23.13 o 
   2   3   2      760.43      693.23      6.35 o 
   3   3   2     1943.29     2005.27     10.49 o 
   4   3   2      185.68      209.74      4.65 o 
   5   3   2       85.00      107.76      3.31 o 
   6   3   2       22.09       29.30      1.98 o 
   7   3   2      178.51      168.34      5.80 o 
   8   3   2       10.79        6.24      2.94 o 
   9   3   2      151.55      135.29      8.09 o 
 -10   4   2        2.94        4.68      2.94 o 
  -9   4   2      124.25      119.90      7.36 o 
  -8   4   2      121.78       95.43      6.22 o 
  -7   4   2      235.49      235.22     11.45 o 
  -6   4   2      276.39      271.31      9.44 o 
  -5   4   2      891.52      781.83     28.14 o 
  -4   4   2      152.86      153.71      9.89 o 
  -3   4   2     1768.06     1756.89      8.36 o 
  -2   4   2       64.93       47.25      1.31 o 
  -1   4   2       95.85       91.27      2.25 o 
   0   4   2        1.03        1.56      0.52 o 
   1   4   2        4.37        7.51      0.93 o 
   2   4   2     1498.43     1474.19     21.41 o 
   3   4   2     2047.82     2187.35     12.32 o 
   4   4   2      104.52      106.01      3.50 o 
   5   4   2     3341.33     3485.58     32.15 o 
   6   4   2       13.50       10.94      1.49 o 
   7   4   2     1334.64     1217.53     18.53 o 
   8   4   2        0.02       -1.04      2.94 o 
   9   4   2       80.14       78.98      6.22 o 
 -10   5   2        0.22        2.08      2.50 o 
  -9   5   2       63.82       65.56      5.48 o 
  -8   5   2       45.78       54.63      5.72 o 
  -7   5   2       37.03       39.54      4.55 o 
  -6   5   2       49.19       46.77      4.41 o 
  -5   5   2      193.74      221.97      7.09 o 
  -4   5   2      848.08      836.37     12.14 o 
  -3   5   2       19.65       18.96      2.60 o 
  -2   5   2       13.82        6.91      0.90 o 
  -1   5   2      466.90      440.88      4.41 o 
   0   5   2      168.71      176.48      2.60 o 
   1   5   2     1232.52     1137.87      8.22 o 
   2   5   2     2118.09     1991.10     16.21 o 
   3   5   2      713.09      736.02      8.67 o 
   4   5   2      865.67      885.64     18.75 o 
   5   5   2      144.03      148.70      6.96 o 
   6   5   2        0.39        2.68      2.50 o 
   7   5   2      375.02      369.17      9.03 o 
   8   5   2        1.32        0.52      2.94 o 
   9   5   2       78.36       83.69      6.96 o 
 -10   6   2        0.16        2.23      2.50 o 
  -9   6   2       66.91       65.29      5.48 o 
  -8   6   2      241.30      237.30     12.49 o 
  -7   6   2       49.59       47.49      5.20 o 
  -6   6   2      497.28      461.98     17.18 o 
  -5   6   2       71.86       86.02      4.55 o 
  -4   6   2      278.88      265.48      4.91 o 
  -3   6   2        8.32       11.99      0.74 o 
  -2   6   2       78.95       86.43      1.97 o 
  -1   6   2     2354.77     2183.96     15.12 o 
   0   6   2      390.76      397.58      4.28 o 
   1   6   2     3246.20     3285.26     18.17 o 
   2   6   2      715.91      691.97     13.55 o 
   3   6   2      847.02      819.70      9.45 o 
   4   6   2     1007.79     1126.54     20.84 o 
   5   6   2        0.01        2.08      2.21 o 
   6   6   2      295.14      292.90      9.92 o 
   7   6   2       25.14       24.46      3.68 o 
   8   6   2       26.86       26.93      4.74 o 
   9   6   2      143.74      172.11      9.57 o 
 -10   7   2        7.39       11.97      3.68 o 
  -9   7   2        2.09        2.38      2.50 o 
  -8   7   2      113.36      110.31      8.33 o 
  -7   7   2       82.30       78.26      5.48 o 
  -6   7   2      463.32      453.95     11.35 o 
  -5   7   2        1.03        2.08      4.16 o 
  -4   7   2     1670.23     1648.90     15.04 o 
  -3   7   2        7.88        8.68      2.08 o 
  -2   7   2        4.25       10.15      1.90 o 
  -1   7   2      509.21      506.30      4.81 o 
   0   7   2     1704.11     1691.30     18.20 o 
   1   7   2       90.96      102.62      3.25 o 
   2   7   2     2072.28     2106.55     24.03 o 
   3   7   2      407.73      434.20     11.45 o 
   4   7   2        9.95        9.36      3.12 o 
   5   7   2      175.03      168.60      9.37 o 
   6   7   2      337.22      341.96     10.97 o 
   7   7   2       55.23       61.12      5.48 o 
   8   7   2        3.32        7.49      4.16 o 
   9   7   2       46.51       58.57      5.89 o 
 -10   8   2       49.59       50.94      5.48 o 
  -9   8   2       16.63       17.75      3.68 o 
  -8   8   2       49.72       49.95      6.24 o 
  -7   8   2      225.85      219.14      8.83 o 
  -6   8   2       32.00       39.03      9.89 o 
  -5   8   2       83.40       74.69      4.55 o 
  -4   8   2      635.29      619.09      6.54 o 
  -3   8   2        0.58        0.00      0.99 o 
  -2   8   2     3295.65     3307.17     23.80 o 
  -1   8   2      307.08      327.01      3.75 o 
   0   8   2    18501.70    19303.05    128.16 o 
   1   8   2       66.81       68.02      2.50 o 
   2   8   2     7644.95     8126.10     52.26 o 
   3   8   2       52.27       64.52      5.20 o 
   4   8   2        0.64        0.00      2.08 o 
   5   8   2       45.70       38.50      4.16 o 
   6   8   2       56.46       70.56      6.24 o 
   7   8   2       66.67       75.35     10.41 o 
   8   8   2      159.24      154.60      8.74 o 
   9   8   2        2.28       10.69      4.00 o 
 -10   9   2        0.38       -0.45      2.50 o 
  -9   9   2        0.02        1.04      3.12 o 
  -8   9   2      114.43      119.67      9.37 o 
  -7   9   2        1.05        1.77      4.68 o 
  -6   9   2      133.47      143.01      9.37 o 
  -5   9   2      398.49      351.43      9.44 o 
  -4   9   2      565.45      560.58      6.50 o 
  -3   9   2        0.22        0.78      0.99 o 
  -2   9   2     2038.48     2128.64     20.90 o 
  -1   9   2       46.75       47.04      3.12 o 
   0   9   2     5238.96     5307.92     35.26 o 
   1   9   2       95.55      116.16      5.72 o 
   2   9   2     1353.41     1530.54     22.95 o 
   3   9   2      660.55      661.42     15.62 o 
   4   9   2      489.34      521.65     14.58 o 
   5   9   2       21.95       26.01      4.16 o 
   6   9   2       46.95       47.87      6.24 o 
   7   9   2       33.97       36.51      4.68 o 
   8   9   2        0.91        8.53      3.46 o 
   9   9   2       86.74       81.48     10.41 o 
 -10  10   2        0.74       -1.04      5.20 o 
  -9  10   2       88.13       83.25      8.32 o 
  -8  10   2        0.58        2.60      2.87 o 
  -7  10   2       37.47       36.47      5.20 o 
  -6  10   2      328.25      294.43     11.45 o 
  -5  10   2        0.12        0.12      1.26 o 
  -4  10   2      762.39      737.18     14.58 o 
  -3  10   2      192.54      195.06      5.97 o 
  -2  10   2        0.22        1.04      1.04 o 
  -1  10   2      270.91      250.07      7.29 o 
   0  10   2       57.79       79.77     15.61 o 
   1  10   2      459.02      551.72      9.18 o 
   2  10   2        0.00        2.08      1.47 o 
   3  10   2      386.66      417.49     12.49 o 
   4  10   2       44.03       53.07      5.20 o 
   5  10   2       16.96       19.77      4.16 o 
   6  10   2      220.20      221.68     11.45 o 
   7  10   2       59.86       67.78      5.89 o 
   8  10   2       16.85       18.41      4.00 o 
 -10  11   2        2.20        0.52      2.94 o 
  -9  11   2       40.97       41.62      6.24 o 
  -8  11   2       26.61       37.76      4.68 o 
  -7  11   2      152.24      150.47      7.88 o 
  -6  11   2        4.02        3.12      4.68 o 
  -5  11   2        0.16        1.56      0.92 o 
  -4  11   2        1.35        0.00      3.12 o 
  -3  11   2      119.81      110.65      5.72 o 
  -2  11   2      801.12      797.63     10.66 o 
  -1  11   2      426.30      424.91      8.10 o 
   0  11   2      338.61      351.92      7.36 o 
   1  11   2        0.17        3.47      1.20 o 
   2  11   2      147.09      160.15      5.48 o 
   3  11   2      568.23      608.16     15.62 o 
   4  11   2      144.91      146.74      8.33 o 
   5  11   2        1.21        1.04      3.12 o 
   6  11   2      117.16      137.36      9.37 o 
   7  11   2      328.12      358.05     15.61 o 
   8  11   2       73.04       78.53      7.28 o 
  -9  12   2        8.30        9.36      4.16 o 
  -8  12   2       12.10       10.12      2.87 o 
  -7  12   2        1.74        5.31      3.64 o 
  -6  12   2       88.98      100.74      6.15 o 
  -5  12   2      479.51      446.24      6.68 o 
  -4  12   2       15.13       14.55      4.16 o 
  -3  12   2        0.51        1.25      1.73 o 
  -2  12   2      890.23      820.76     11.40 o 
  -1  12   2       32.47       45.78      2.94 o 
   0  12   2      209.34      231.98     10.34 o 
   1  12   2      371.22      392.18      5.27 o 
   2  12   2      449.35      462.31     13.54 o 
   3  12   2      204.12      177.98      9.37 o 
   4  12   2       28.50       26.01      4.16 o 
   5  12   2      250.49      281.02     12.49 o 
   6  12   2        1.86        4.16      3.12 o 
   7  12   2      142.65      176.91     11.45 o 
   8  12   2        2.60        5.32      3.25 o 
  -9  13   2       20.39       16.65      4.16 o 
  -8  13   2        1.67        4.07      2.92 o 
  -7  13   2        0.05        0.94      2.87 o 
  -6  13   2      266.73      260.08      9.43 o 
  -5  13   2        2.24        0.45      1.93 o 
  -4  13   2      200.15      197.12      6.93 o 
  -3  13   2       21.75       25.17      2.68 o 
  -2  13   2      125.66      147.78      7.29 o 
  -1  13   2        5.75        2.60      2.60 o 
   0  13   2      119.62      114.02      3.13 o 
   1  13   2      702.38      736.82      8.57 o 
   2  13   2      775.34      683.35     17.71 o 
   3  13   2       26.95       23.93      4.16 o 
   4  13   2        0.11        2.08      3.12 o 
   5  13   2      256.91      285.18     12.49 o 
   6  13   2       15.21       15.61      4.16 o 
   7  13   2      211.63      251.85     14.57 o 
   8  13   2        0.16        3.35      3.25 o 
  -9  14   2       16.57       16.65      5.20 o 
  -8  14   2      381.64      369.19     12.90 o 
  -7  14   2       77.82       81.69      6.15 o 
  -6  14   2      139.87      131.03      7.09 o 
  -5  14   2       91.01       84.27      7.80 o 
  -4  14   2       37.35       37.77      4.16 o 
  -3  14   2      124.38      113.23      8.85 o 
  -2  14   2       20.60       13.53      3.12 o 
  -1  14   2        7.77       16.83      5.20 o 
   0  14   2       37.80       40.64      2.14 o 
   1  14   2      301.02      276.98     10.22 o 
   2  14   2      224.81      198.60      6.96 o 
   3  14   2       60.42       64.52      6.24 o 
   4  14   2      609.35      604.97     17.70 o 
   5  14   2       29.47       30.18      5.20 o 
   6  14   2        3.25        7.28      3.12 o 
   7  14   2        2.72        7.28      4.16 o 
   8  14   2       35.09       37.38      6.24 o 
  -9  15   2       18.82       23.93      5.20 o 
  -8  15   2       57.39       53.85      5.97 o 
  -7  15   2       23.99       22.81      3.72 o 
  -6  15   2        9.21       27.66      6.76 o 
  -5  15   2       36.20       40.88      7.80 o 
  -4  15   2      546.27      573.11     12.71 o 
  -3  15   2      159.03      158.67      5.34 o 
  -2  15   2      387.28      383.12     12.49 o 
  -1  15   2     1205.70     1202.01     15.64 o 
   0  15   2      604.54      597.41      7.58 o 
   1  15   2     1997.77     1983.74     13.37 o 
   2  15   2        7.12        5.36      2.08 o 
   3  15   2       22.34       17.69      3.12 o 
   4  15   2       12.14        9.36      3.12 o 
   5  15   2        0.93        0.00      3.12 o 
   6  15   2       39.45       33.30      5.20 o 
   7  15   2        8.40       11.45      4.16 o 
  -9  16   2        4.31        5.20      4.16 o 
  -8  16   2       15.13       15.17      3.72 o 
  -7  16   2      173.95      194.50      8.83 o 
  -6  16   2       19.48       23.64      4.16 o 
  -5  16   2      139.46      137.27      6.93 o 
  -4  16   2      532.76      549.50     12.71 o 
  -3  16   2       29.35       31.13      2.96 o 
  -2  16   2      573.37      549.50     12.13 o 
  -1  16   2       38.02       59.63      4.74 o 
   0  16   2      158.01      144.61      3.90 o 
   1  16   2      255.92      259.85      5.86 o 
   2  16   2      125.43      120.80      5.89 o 
   3  16   2       14.27        8.32      3.12 o 
   4  16   2        5.33        1.04      3.12 o 
   5  16   2       43.13       37.46      6.24 o 
   6  16   2       81.15       87.41      8.32 o 
   7  16   2        3.75        4.16      4.16 o 
  -8  17   2       18.50       11.49      4.68 o 
  -7  17   2       59.35       62.91      6.15 o 
  -6  17   2      449.04      489.96     13.67 o 
  -5  17   2        3.16        0.00      2.79 o 
  -4  17   2      554.10      579.80     28.11 o 
  -3  17   2      629.93      622.66     10.95 o 
  -2  17   2      314.28      305.75      9.18 o 
  -1  17   2       64.37       57.79      5.20 o 
   0  17   2      164.98      158.38      4.41 o 
   1  17   2        5.25        8.32      2.50 o 
   2  17   2      312.82      301.96      9.18 o 
   3  17   2        0.15       -2.60      2.21 o 
   4  17   2       94.31      108.22      8.32 o 
   5  17   2       16.16       13.53      4.16 o 
   6  17   2       98.64       95.74      8.32 o 
   7  17   2        2.68        5.20      3.12 o 
  -8  18   2       11.60       12.14      4.16 o 
  -7  18   2        2.80        3.95      3.12 o 
  -6  18   2      823.95      801.16     17.92 o 
  -5  18   2       78.38       87.11      6.15 o 
  -4  18   2      789.55      793.41     13.05 o 
  -3  18   2      173.23      168.37      8.00 o 
  -2  18   2        0.23        0.52      2.21 o 
  -1  18   2        2.21       -0.21      1.73 o 
   0  18   2       11.31       10.51      2.21 o 
   1  18   2      146.66      140.21     13.53 o 
   2  18   2      346.06      335.26      9.92 o 
   3  18   2       18.25       17.56      2.94 o 
   4  18   2       16.64       14.57      4.16 o 
   5  18   2        0.27        2.08      3.12 o 
   6  18   2       50.00       55.15      7.28 o 
   7  18   2        0.09       -2.08      3.12 o 
  -8  19   2       35.10       32.77      4.55 o 
  -7  19   2       39.38       41.77      5.35 o 
  -6  19   2        1.11        9.02      4.16 o 
  -5  19   2      354.02      338.43     11.50 o 
  -4  19   2      799.58      838.25     13.66 o 
  -3  19   2      146.83      154.97      7.70 o 
  -2  19   2      291.39      325.45      9.92 o 
  -1  19   2       10.26       17.15      6.24 o 
   0  19   2        8.75        8.32      2.21 o 
   1  19   2       56.16       59.17      4.68 o 
   2  19   2        0.00        1.04      2.21 o 
   3  19   2       98.88       91.62      5.89 o 
   4  19   2        6.76        6.69      2.50 o 
   5  19   2      312.04      287.27     15.61 o 
   6  19   2        2.47        4.16      4.16 o 
  -7  20   2       56.49       53.20      5.97 o 
  -6  20   2       12.87       15.17      3.72 o 
  -5  20   2       15.22       14.88      3.46 o 
  -4  20   2       24.78       31.20      3.93 o 
  -3  20   2      734.57      735.57     16.46 o 
  -2  20   2      524.03      518.27     12.87 o 
  -1  20   2      609.92      630.59     13.61 o 
   0  20   2      358.63      357.05     10.30 o 
   1  20   2      104.11      104.23      5.89 o 
   2  20   2        7.41        4.16      2.50 o 
   3  20   2       35.25       29.66      3.68 o 
   4  20   2       14.89       11.97      2.94 o 
   5  20   2        0.53        3.12      4.16 o 
   6  20   2        3.16       -4.16      4.16 o 
  -7  21   2       67.54       64.52      8.32 o 
  -6  21   2        2.80        1.04      3.12 o 
  -5  21   2       48.90       50.91      4.12 o 
  -4  21   2       53.13       57.50      5.75 o 
  -3  21   2        0.00        9.16      6.24 o 
  -2  21   2      107.45      114.14      6.62 o 
  -1  21   2      219.95      239.26      9.89 o 
   0  21   2      149.03      129.73      6.62 o 
   1  21   2      100.44       89.80      5.89 o 
   2  21   2       93.47       80.13      7.28 o 
   3  21   2      181.44      206.39      8.83 o 
   4  21   2        6.83        9.51      3.64 o 
   5  21   2       16.93       20.30      3.68 o 
   6  21   2        1.93        2.08      4.16 o 
  -6  22   2       21.14       16.28      4.68 o 
  -5  22   2       11.68       13.84      3.25 o 
  -4  22   2      179.26      211.26     12.49 o 
  -3  22   2      263.81      275.81     10.65 o 
  -2  22   2        3.46       -1.56      2.94 o 
  -1  22   2      221.98      204.08      8.44 o 
   0  22   2       50.51       48.91      4.41 o 
   1  22   2      545.61      620.13     14.34 o 
   2  22   2        5.57        5.20      3.12 o 
   3  22   2      155.65      166.71      8.44 o 
   4  22   2       43.90       43.69      4.68 o 
   5  22   2       15.00       16.56      3.68 o 
  -6  23   2       34.06       28.97      4.16 o 
  -5  23   2       18.21       17.69     10.41 o 
  -4  23   2       32.87       39.54      6.24 o 
  -3  23   2       87.82       83.25      8.32 o 
  -2  23   2       41.95       34.34      5.20 o 
  -1  23   2       20.60       26.05      3.68 o 
   0  23   2        0.36        2.08      2.21 o 
   1  23   2      140.99       95.74      9.37 o 
   2  23   2       10.81       13.53      4.16 o 
   3  23   2      137.94      118.39      7.36 o 
   4  23   2        8.73       11.79      3.25 o 
   5  23   2        0.06        6.13      3.25 o 
  -5  24   2        0.19        3.12      4.16 o 
  -4  24   2       67.94       72.84      8.32 o 
  -3  24   2        0.34       -3.12      3.12 o 
  -2  24   2       80.65       67.64      7.28 o 
  -1  24   2       32.20       31.53      3.68 o 
   0  24   2       57.15       61.95      5.15 o 
   1  24   2       51.22       52.03      6.24 o 
   2  24   2       26.34       40.58      6.24 o 
   3  24   2       44.65       32.26      6.24 o 
   4  24   2      104.03      107.23      7.80 o 
  -5  25   2        9.02       17.69      6.24 o 
  -4  25   2       35.27       32.26      6.24 o 
  -3  25   2       36.27       49.95      7.28 o 
  -2  25   2       88.57       74.92      8.32 o 
  -1  25   2        0.42        0.00      2.21 o 
   0  25   2      151.36      167.44     12.49 o 
   1  25   2        3.05        1.04      3.12 o 
   2  25   2        0.10       -1.04      3.12 o 
   3  25   2       15.45       16.65      5.20 o 
  -4  26   2       27.19       23.93      6.24 o 
  -3  26   2       25.36       23.93      5.20 o 
  -2  26   2        4.52        4.16      3.12 o 
  -1  26   2        2.21        2.60      3.64 o 
   0  26   2        2.83        6.94      3.25 o 
   1  26   2        0.36        4.16      4.16 o 
   2  26   2        5.02        2.08      4.16 o 
   3  26   2        5.77        7.28      4.16 o 
  -3  27   2       44.71       52.03      7.28 o 
  -2  27   2       20.99       18.73      5.20 o 
  -1  27   2       10.01       13.79      4.16 o 
   0  27   2        8.32       14.57      3.68 o 
   1  27   2        8.92       10.41      4.16 o 
 -11   1   3        2.69        2.60      2.94 o 
 -10   1   3       54.57       54.67      5.15 o 
  -9   1   3       46.10       47.27      4.74 o 
  -8   1   3      106.39      113.47      6.62 o 
  -7   1   3      269.24      259.27      7.87 o 
  -6   1   3      481.36      497.33      6.46 o 
  -5   1   3     3709.68     3598.53     17.78 o 
  -4   1   3     1785.42     1708.70     11.19 o 
  -3   1   3     2139.40     2071.73     24.59 o 
  -2   1   3     3776.68     3594.42     14.89 o 
  -1   1   3     3842.89     3778.52     16.87 o 
   0   1   3      553.11      567.47      4.02 o 
   1   1   3      309.67      329.68      3.88 o 
   2   1   3     1403.37     1385.26      9.25 o 
   3   1   3     1886.29     1924.75     11.92 o 
   4   1   3        4.22        4.68      1.33 o 
   5   1   3      598.44      607.67      7.86 o 
   6   1   3        2.62        0.21      1.22 o 
   7   1   3        8.19        2.08      2.94 o 
   8   1   3       15.48       11.72      2.50 o 
   9   1   3        0.36       -5.20      3.68 o 
 -11   2   3        0.55       -4.39      3.25 o 
 -10   2   3        0.31        4.16      3.12 o 
  -9   2   3        3.35        2.60      2.94 o 
  -8   2   3      372.40      393.36     11.39 o 
  -7   2   3       29.33       30.56      3.03 o 
  -6   2   3      851.68      841.16      8.66 o 
  -5   2   3       63.38       54.45      2.44 o 
  -4   2   3       58.90       49.31      2.37 o 
  -3   2   3      874.98      875.58     11.22 o 
  -2   2   3      122.02      123.64      3.88 o 
  -1   2   3     2438.05     2346.02     20.45 o 
   0   2   3        1.73        1.01      0.60 o 
   1   2   3      918.38      902.25     11.59 o 
   2   2   3     1732.86     1704.27     17.16 o 
   3   2   3       81.28       85.19      2.71 o 
   4   2   3      494.85      565.47      7.15 o 
   5   2   3       23.58       22.65      1.77 o 
   6   2   3      235.07      210.32      5.01 o 
   7   2   3        8.61        4.31      2.50 o 
   8   2   3        0.85       -3.12      2.94 o 
   9   2   3       20.00        8.84      3.64 o 
 -11   3   3        9.16        3.25      2.68 o 
 -10   3   3        3.00        2.66      4.16 o 
  -9   3   3        1.28        0.89      2.50 o 
  -8   3   3      623.02      600.80     13.93 o 
  -7   3   3        5.76        5.20      2.79 o 
  -6   3   3     1408.15     1392.21      9.93 o 
  -5   3   3      347.71      341.80      6.85 o 
  -4   3   3       22.39       30.64      2.32 o 
  -3   3   3        0.63       -0.21      0.60 o 
  -2   3   3       67.07       48.32      2.13 o 
  -1   3   3     2250.24     2013.04     13.09 o 
   0   3   3      225.18      229.89      2.22 o 
   1   3   3      917.30      822.18      7.41 o 
   2   3   3      862.41      881.26      7.54 o 
   3   3   3      211.60      197.20      4.11 o 
   4   3   3      900.66      942.37      9.16 o 
   5   3   3       52.40       44.86      2.55 o 
   6   3   3       16.98       13.87      1.49 o 
   7   3   3        1.64        0.52      1.84 o 
   8   3   3        1.45       -0.15      2.50 o 
   9   3   3        0.03       -4.16      3.68 o 
 -10   4   3       65.18       80.33      6.50 o 
  -9   4   3      118.03      126.36      7.25 o 
  -8   4   3       85.82       91.78      5.57 o 
  -7   4   3        1.80        2.91      8.32 o 
  -6   4   3        6.97        4.16      0.93 o 
  -5   4   3     2961.27     2935.23     19.87 o 
  -4   4   3       79.83       92.83      2.61 o 
  -3   4   3      525.11      513.23      4.83 o 
  -2   4   3      102.91      103.57      1.38 o 
  -1   4   3      277.81      294.00      2.91 o 
   0   4   3      439.92      452.32      4.39 o 
   1   4   3      424.86      391.81     15.62 o 
   2   4   3      504.61      520.32      5.97 o 
   3   4   3      543.61      564.11      7.71 o 
   4   4   3      463.67      450.35      6.65 o 
   5   4   3      148.24      138.70      3.86 o 
   6   4   3       31.27       28.22      2.76 o 
   7   4   3        0.27        1.64      1.51 o 
   8   4   3       12.91       11.97      2.94 o 
 -10   5   3      164.76      161.76      8.74 o 
  -9   5   3       52.78       55.15      4.99 o 
  -8   5   3       94.34       97.62      6.93 o 
  -7   5   3      236.67      199.43      8.66 o 
  -6   5   3        9.14       11.99      2.87 o 
  -5   5   3      858.93      846.22     20.84 o 
  -4   5   3       36.74       28.04      1.64 o 
  -3   5   3      968.37      951.71      8.54 o 
  -2   5   3     2077.46     2047.88      7.90 o 
  -1   5   3      885.43      791.83      4.16 o 
   0   5   3      240.22      202.28      2.71 o 
   1   5   3      542.31      545.90     11.46 o 
   2   5   3       32.40       24.97      3.12 o 
   3   5   3      167.30      150.77      4.38 o 
   4   5   3        0.49        2.08      1.33 o 
   5   5   3        4.30        1.56      1.22 o 
   6   5   3       12.70       12.73      2.14 o 
   7   5   3       14.77       15.75      2.40 o 
   8   5   3        2.93        1.93      2.60 o 
 -10   6   3       57.04       60.08      5.48 o 
  -9   6   3       10.64        7.13      2.50 o 
  -8   6   3      432.86      442.12     13.08 o 
  -7   6   3        0.21        6.76      7.28 o 
  -6   6   3      702.17      740.81     16.14 o 
  -5   6   3       96.12       91.87      6.76 o 
  -4   6   3      790.23      800.94      7.52 o 
  -3   6   3       19.25       24.86      1.11 o 
  -2   6   3        6.65        5.84      0.66 o 
  -1   6   3      222.51      257.98      2.58 o 
   0   6   3      117.94      111.66      2.18 o 
   1   6   3        5.16        3.12      2.08 o 
   2   6   3      112.51      111.36      6.24 o 
   3   6   3      452.60      469.61     12.50 o 
   4   6   3      223.15      225.55      7.25 o 
   5   6   3        0.79        3.64      2.21 o 
   6   6   3       94.36       89.10      4.81 o 
   7   6   3       90.72      104.33      5.71 o 
   8   6   3        0.91        3.77      3.64 o 
 -10   7   3       56.10       55.93      5.75 o 
  -9   7   3        1.24        1.04      3.12 o 
  -8   7   3      129.19      138.54      7.88 o 
  -7   7   3      118.91      108.55      6.29 o 
  -6   7   3       11.90       19.42      2.87 o 
  -5   7   3      305.39      314.84      4.93 o 
  -4   7   3        9.65       19.42      2.04 o 
  -3   7   3       25.63       17.48      1.15 o 
  -2   7   3      288.76      327.74      3.91 o 
  -1   7   3       93.48       85.58      2.14 o 
   0   7   3        0.01        1.04      0.60 o 
   1   7   3       20.19       27.58      2.21 o 
   2   7   3      121.19      106.15      6.24 o 
   3   7   3      158.11      165.48      8.33 o 
   4   7   3       46.15       44.74      4.16 o 
   5   7   3        0.07        6.69      2.50 o 
   6   7   3      217.98      203.10      6.69 o 
   7   7   3     1215.25     1304.21     17.26 o 
   8   7   3       27.40       33.37      4.74 o 
 -10   8   3       87.36       88.51      6.50 o 
  -9   8   3        2.01        1.04      3.12 o 
  -8   8   3       59.05       63.83      5.48 o 
  -7   8   3       10.17        7.95      3.12 o 
  -6   8   3       29.15       41.22      3.72 o 
  -5   8   3       59.10       48.09      2.26 o 
  -4   8   3      230.21      236.66      4.50 o 
  -3   8   3      429.61      438.56      5.92 o 
  -2   8   3        2.92        6.16      0.75 o 
  -1   8   3     1131.68     1177.69      8.29 o 
   0   8   3      406.59      420.08      5.74 o 
   1   8   3      230.55      267.14      5.75 o 
   2   8   3      759.15      751.19     15.63 o 
   3   8   3      624.98      661.35     15.62 o 
   4   8   3       40.03       38.50      4.16 o 
   5   8   3     1059.15     1067.61     17.95 o 
   6   8   3       21.89       21.16      4.00 o 
   7   8   3      968.70      986.30     15.34 o 
   8   8   3        3.24        0.52      3.64 o 
 -10   9   3       75.05       72.28      6.50 o 
  -9   9   3        2.06        3.03      2.92 o 
  -8   9   3        1.12        4.16      2.87 o 
  -7   9   3       17.68       19.77      2.92 o 
  -6   9   3      407.15      396.31     18.22 o 
  -5   9   3      330.02      323.07      7.77 o 
  -4   9   3       83.46      105.26      3.07 o 
  -3   9   3      154.05      135.27      4.55 o 
  -2   9   3        0.54        0.69      2.08 o 
  -1   9   3     1862.21     1918.76     11.36 o 
   0   9   3      745.00      745.57      8.48 o 
   1   9   3       67.43       87.00      3.25 o 
   2   9   3        0.04        1.04      2.08 o 
   3   9   3       17.01       28.09      4.16 o 
   4   9   3       25.91       28.09      4.16 o 
   5   9   3      529.25      536.19     16.66 o 
   6   9   3      119.77      139.25      7.25 o 
   7   9   3       31.96       41.38      4.99 o 
   8   9   3       18.32       20.81      4.00 o 
 -10  10   3       68.13       69.72      7.28 o 
  -9  10   3        3.49        1.56      1.97 o 
  -8  10   3       26.83       15.82      3.72 o 
  -7  10   3        1.51        3.75      6.76 o 
  -6  10   3       45.51       42.84      3.80 o 
  -5  10   3        0.54        1.04      0.93 o 
  -4  10   3       18.68       13.90      1.43 o 
  -3  10   3     1412.98     1339.07     14.84 o 
  -2  10   3      442.33      462.57      7.25 o 
  -1  10   3      590.81      703.68      9.58 o 
   0  10   3       45.66       52.52      3.30 o 
   1  10   3      841.19      919.87     12.83 o 
   2  10   3       75.98      104.06      6.24 o 
   3  10   3      668.28      638.43     16.66 o 
   4  10   3     1084.32     1020.06     21.88 o 
   5  10   3      136.73      139.45      9.37 o 
   6  10   3       59.59       68.64      9.37 o 
   7  10   3      102.01      129.51      7.70 o 
   8  10   3       41.42       43.90      3.97 o 
 -10  11   3       19.35       22.89      5.20 o 
  -9  11   3       28.56       33.73      4.65 o 
  -8  11   3        5.10        4.89      2.87 o 
  -7  11   3      102.89      103.99      6.41 o 
  -6  11   3       75.25       80.59      8.85 o 
  -5  11   3        1.54        2.08      0.93 o 
  -4  11   3      184.78      199.14      4.76 o 
  -3  11   3        0.93        0.52      1.04 o 
  -2  11   3      696.68      723.01     15.63 o 
  -1  11   3        3.61        3.75      2.08 o 
   0  11   3      781.95      815.64      9.52 o 
   1  11   3     1220.82     1244.86      9.61 o 
   2  11   3      125.87      160.27      8.33 o 
   3  11   3        0.59        3.12      3.12 o 
   4  11   3      217.08      230.01     10.41 o 
   5  11   3      116.97      118.63      9.37 o 
   6  11   3       15.08       31.22      6.24 o 
   7  11   3       21.95       31.76      5.72 o 
   8  11   3       43.58       50.01      4.28 o 
 -10  12   3        7.89       12.49      4.16 o 
  -9  12   3       16.21       18.23      3.72 o 
  -8  12   3       56.13       50.47      8.32 o 
  -7  12   3      160.49      159.19      8.03 o 
  -6  12   3       13.06        5.90      3.64 o 
  -5  12   3      792.42      766.28     10.39 o 
  -4  12   3        6.47        3.86      3.12 o 
  -3  12   3      407.51      403.70      8.66 o 
  -2  12   3     1172.23     1305.73     13.02 o 
  -1  12   3      339.90      355.49      7.70 o 
   0  12   3     9391.04    10022.81     34.49 o 
   1  12   3       34.55       29.73      2.50 o 
   2  12   3      455.06      496.81      9.76 o 
   3  12   3       95.05       83.25      6.24 o 
   4  12   3      445.92      464.31     15.62 o 
   5  12   3       28.78       28.09      5.20 o 
   6  12   3        1.14        8.32      4.16 o 
   7  12   3       50.38       62.16      8.84 o 
   8  12   3       35.96       28.05      5.20 o 
  -9  13   3       33.60       37.17      5.19 o 
  -8  13   3       37.82       40.17     10.93 o 
  -7  13   3        0.33        0.57      6.76 o 
  -6  13   3        7.10       12.26      2.87 o 
  -5  13   3        0.02        0.00      1.23 o 
  -4  13   3        5.20        7.28      1.93 o 
  -3  13   3      503.95      491.63     10.21 o 
  -2  13   3        2.07        1.39      0.93 o 
  -1  13   3        8.65       13.53      2.21 o 
   0  13   3       44.27      100.95     13.53 o 
   1  13   3       93.30      101.55      4.74 o 
   2  13   3      582.07      586.28     10.00 o 
   3  13   3      220.06      200.87     10.41 o 
   4  13   3      287.14      307.05     12.49 o 
   5  13   3      115.62      113.43      8.33 o 
   6  13   3      220.39      223.76     12.49 o 
   7  13   3       26.77       25.67      4.41 o 
  -9  14   3       54.64       59.71      6.76 o 
  -8  14   3      252.02      252.75     10.56 o 
  -7  14   3       68.03       69.17      5.48 o 
  -6  14   3     1006.71     1035.66     17.67 o 
  -5  14   3       29.66       31.67      3.12 o 
  -4  14   3       98.65       97.76      5.20 o 
  -3  14   3     1554.75     1471.23     14.88 o 
  -2  14   3       50.68       43.64      2.60 o 
  -1  14   3      150.56      157.32      5.89 o 
   0  14   3        0.57        4.99      1.73 o 
   1  14   3      561.41      541.42     10.97 o 
   2  14   3      156.21      155.33      6.22 o 
   3  14   3      288.70      269.59     12.49 o 
   4  14   3      268.72      250.84     12.49 o 
   5  14   3       94.33       96.78      8.32 o 
   6  14   3      180.36      217.50     12.49 o 
   7  14   3       13.20       18.73      5.20 o 
  -9  15   3       41.13       45.94      5.48 o 
  -8  15   3       82.50       92.81      7.09 o 
  -7  15   3       20.46       21.37      3.80 o 
  -6  15   3       78.40       85.98      6.15 o 
  -5  15   3        1.41        3.12      1.47 o 
  -4  15   3        0.17        1.49      2.60 o 
  -3  15   3      153.90      165.75      7.25 o 
  -2  15   3        2.79        4.68      1.56 o 
  -1  15   3      732.17      724.34     14.58 o 
   0  15   3      187.47      181.39      7.29 o 
   1  15   3      115.09      102.92      5.48 o 
   2  15   3      145.59      150.47      6.22 o 
   3  15   3      507.01      500.78     16.66 o 
   4  15   3        1.64        0.00      3.12 o 
   5  15   3       39.83       41.62      6.24 o 
   6  15   3        0.24        0.00      3.12 o 
   7  15   3        2.54        5.20      4.16 o 
  -9  16   3        7.25        7.28      3.72 o 
  -8  16   3       93.83       97.03      7.23 o 
  -7  16   3        4.54        4.58      2.87 o 
  -6  16   3       88.42       97.38      6.15 o 
  -5  16   3      202.76      181.83      7.70 o 
  -4  16   3       52.77       47.87      4.41 o 
  -3  16   3      465.68      469.90     31.75 o 
  -2  16   3      320.97      283.14     11.45 o 
  -1  16   3       39.39       40.61      3.68 o 
   0  16   3      478.33      470.79     18.22 o 
   1  16   3       98.77       98.33      5.48 o 
   2  16   3       91.61       98.73      5.48 o 
   3  16   3      723.60      659.18     20.83 o 
   4  16   3       35.84       32.26      5.20 o 
   5  16   3      574.36      576.77     19.78 o 
   6  16   3        0.05        2.08      3.12 o 
   7  16   3       61.92       63.47      8.32 o 
  -8  17   3        8.22       12.01      3.80 o 
  -7  17   3       18.96       18.28      4.68 o 
  -6  17   3      216.15      215.81     14.05 o 
  -5  17   3       16.79       20.81      3.46 o 
  -4  17   3       43.27       46.35      3.60 o 
  -3  17   3       17.21       27.51      6.24 o 
  -2  17   3       72.04       65.56      6.24 o 
  -1  17   3        4.47        0.52      3.64 o 
   0  17   3      112.24      105.21      5.48 o 
   1  17   3       10.07        7.28      2.21 o 
   2  17   3      269.94      247.33      8.44 o 
   3  17   3      109.10       92.73      6.76 o 
   4  17   3       11.22        9.36      3.12 o 
   5  17   3       25.55       26.01      5.20 o 
   6  17   3       29.69       24.97      5.20 o 
  -8  18   3       75.67       79.41      6.76 o 
  -7  18   3      202.20      204.43      9.61 o 
  -6  18   3        4.31        7.66      3.61 o 
  -5  18   3       68.49       74.46      5.75 o 
  -4  18   3      244.04      245.23      7.53 o 
  -3  18   3       50.98       51.79      4.74 o 
  -2  18   3      188.26      174.84     10.41 o 
  -1  18   3      145.12      140.02      5.89 o 
   0  18   3       20.25       15.80      2.60 o 
   1  18   3      668.75      651.87     18.74 o 
   2  18   3       83.67       70.90      5.15 o 
   3  18   3       39.97       39.03      3.68 o 
   4  18   3       97.88       85.33      8.32 o 
   5  18   3        4.46       -2.08      4.16 o 
   6  18   3        1.72       -2.08      4.16 o 
  -8  19   3        5.10        7.28      6.24 o 
  -7  19   3      158.86      157.07      8.66 o 
  -6  19   3      101.38      103.08      8.32 o 
  -5  19   3      593.03      593.42     15.21 o 
  -4  19   3     1393.14     1395.65     17.93 o 
  -3  19   3        3.92        0.26      2.68 o 
  -2  19   3      108.51      129.04      9.37 o 
  -1  19   3       31.36       35.91      3.68 o 
   0  19   3        0.72       -0.83      1.73 o 
   1  19   3      710.95      686.24     19.79 o 
   2  19   3       50.34       36.59      4.16 o 
   3  19   3      294.01      248.00      9.18 o 
   4  19   3       40.16       43.41      7.80 o 
   5  19   3       33.29       21.85      5.20 o 
   6  19   3        0.65       -6.24      5.20 o 
  -7  20   3       57.44       67.55      6.29 o 
  -6  20   3       22.71       18.67      3.61 o 
  -5  20   3      361.61      363.55      9.99 o 
  -4  20   3     1228.09     1257.13     22.52 o 
  -3  20   3      166.55      164.18      8.44 o 
  -2  20   3     2885.72     2844.38     41.75 o 
  -1  20   3      102.51       93.21      5.48 o 
   0  20   3       75.26       42.96      4.00 o 
   1  20   3       89.41       98.86      8.32 o 
   2  20   3      149.79      152.38     47.87 o 
   3  20   3       11.01        6.69      2.50 o 
   4  20   3       15.82       18.00      3.25 o 
   5  20   3       11.71       16.65      5.20 o 
  -7  21   3       65.84       70.67      6.29 o 
  -6  21   3      339.69      330.75     12.49 o 
  -5  21   3       40.34       43.31      4.23 o 
  -4  21   3     1453.21     1461.11     24.76 o 
  -3  21   3      813.31      793.64     17.20 o 
  -2  21   3        3.33       38.50      7.28 o 
  -1  21   3        1.23        4.68      2.21 o 
   0  21   3      480.75      426.34     11.78 o 
   1  21   3      123.55      122.80      9.37 o 
   2  21   3      179.49      176.01      7.99 o 
   3  21   3        0.02       -2.38      2.50 o 
   4  21   3      155.65      133.78      7.70 o 
   5  21   3       22.18       27.94      4.00 o 
  -7  22   3       19.39       18.73      5.20 o 
  -6  22   3      103.78      111.22      6.19 o 
  -5  22   3       81.76       82.51      5.47 o 
  -4  22   3       94.73      136.76      8.74 o 
  -3  22   3       19.25       31.41      4.74 o 
  -2  22   3        0.97       -7.80      5.20 o 
  -1  22   3       39.08       40.07      3.68 o 
   0  22   3      157.07      162.43      9.89 o 
   1  22   3        2.40        9.36      4.16 o 
   2  22   3       78.52       75.96      7.28 o 
   3  22   3        0.14       -2.97      2.50 o 
   4  22   3        5.09        5.72      2.94 o 
   5  22   3        7.32        8.32      2.94 o 
  -6  23   3       17.85       20.04      5.20 o 
  -5  23   3      446.24      463.22     19.78 o 
  -4  23   3        5.37        7.70      3.46 o 
  -3  23   3      135.56      130.41      7.70 o 
  -2  23   3       22.02       13.31      2.50 o 
  -1  23   3        6.47        4.16      2.21 o 
   0  23   3        6.60        9.88      2.94 o 
   1  23   3       60.89       47.87      6.24 o 
   2  23   3       26.37       29.13      5.20 o 
   3  23   3      149.91      130.55      7.70 o 
   4  23   3      128.39      139.71      8.44 o 
  -5  24   3      124.61      160.26     12.49 o 
  -4  24   3        0.30       -1.04      4.16 o 
  -3  24   3       12.00        6.24      4.16 o 
  -2  24   3       15.32       14.22      2.94 o 
  -1  24   3        0.94        1.04      2.21 o 
   0  24   3       12.89       15.54      2.94 o 
   1  24   3        7.10        3.12      3.12 o 
   2  24   3       41.51       27.05      5.20 o 
   3  24   3      197.50      196.69     12.49 o 
  -5  25   3        4.50       11.45      5.20 o 
  -4  25   3       28.95       28.09      5.20 o 
  -3  25   3        5.46        4.16      3.12 o 
  -2  25   3        6.62        6.24      4.16 o 
  -1  25   3       10.67        6.76      3.64 o 
   0  25   3        4.11        1.49      4.16 o 
   1  25   3        1.47        2.08      3.12 o 
   2  25   3        8.69       11.45      4.16 o 
   3  25   3        0.04       -3.12      4.16 o 
  -4  26   3        4.87        0.00      4.16 o 
  -3  26   3        1.14       -4.16      4.16 o 
  -2  26   3        0.08        3.12      3.12 o 
  -1  26   3       20.48       14.05      3.68 o 
   0  26   3        0.35       -1.78      2.50 o 
   1  26   3        8.27        9.36      4.16 o 
   2  26   3        3.52       -2.08      3.12 o 
  -2  27   3        0.04        6.24      5.20 o 
  -1  27   3       20.82       21.89      4.16 o 
   0  27   3       12.40       16.36      3.68 o 
 -11   0   4        6.92        4.16      4.16 o 
 -10   0   4        0.00       -2.08      4.16 o 
  -9   0   4       98.28      112.39      9.37 o 
  -8   0   4      380.04      360.17     15.61 o 
  -7   0   4      574.65      497.67     13.47 o 
  -6   0   4      114.51      107.94      6.29 o 
  -5   0   4     7499.89     7661.69     74.83 o 
  -4   0   4     1428.89     1592.38     30.26 o 
  -3   0   4     2610.60     2450.61     32.45 o 
  -2   0   4      190.97      210.29      4.16 o 
  -1   0   4     2292.34     2198.42     23.03 o 
   0   0   4    17965.68    17416.75     73.78 o 
   1   0   4      249.72      254.86      6.77 o 
   2   0   4     1010.43     1256.81     15.11 o 
   3   0   4      422.66      384.34      8.10 o 
   4   0   4       38.08       32.26      2.50 o 
   5   0   4       39.07       42.26      5.20 o 
   6   0   4       13.18       10.41      2.50 o 
   7   0   4       26.75       22.89      5.20 o 
   8   0   4      108.77      125.91     10.41 o 
 -11   1   4        3.56        0.00      2.94 o 
 -10   1   4        0.18        0.45      2.50 o 
  -9   1   4       12.03       21.02      3.68 o 
  -8   1   4       89.47       81.56      5.02 o 
  -7   1   4      449.42      401.68      8.70 o 
  -6   1   4     1677.14     1679.77     18.85 o 
  -5   1   4        1.77       18.38      4.01 o 
  -4   1   4     1184.74     1219.89     28.16 o 
  -3   1   4      133.04      168.46      4.90 o 
  -2   1   4     1802.94     1723.03      7.33 o 
  -1   1   4     7383.33     7121.56     20.88 o 
   0   1   4      715.26      688.87      5.74 o 
   1   1   4      114.96      151.55      3.77 o 
   2   1   4     3772.40     4005.48     17.02 o 
   3   1   4        6.80        3.82      1.20 o 
   4   1   4       36.50       50.95      2.30 o 
   5   1   4       16.74       13.75      1.57 o 
   6   1   4      112.03      110.30      4.36 o 
   7   1   4       21.50       21.34      3.68 o 
   8   1   4       36.81       33.33      4.41 o 
 -11   2   4       13.45       16.99      3.46 o 
 -10   2   4        0.20       -1.04      2.21 o 
  -9   2   4       84.50       86.97      5.89 o 
  -8   2   4       10.99       10.26      2.60 o 
  -7   2   4      244.53      212.21     11.50 o 
  -6   2   4      983.09     1020.81     22.26 o 
  -5   2   4      658.38      646.48     11.20 o 
  -4   2   4       65.44       75.87      3.46 o 
  -3   2   4     1254.14     1190.37     11.75 o 
  -2   2   4     1489.72     1331.39     13.23 o 
  -1   2   4     2351.63     2215.96     11.63 o 
   0   2   4      142.15      144.47      2.25 o 
   1   2   4      560.11      624.65      6.19 o 
   2   2   4     2128.42     2136.32     15.08 o 
   3   2   4       35.26       28.73      1.77 o 
   4   2   4       18.74       11.79      1.36 o 
   5   2   4       11.61        8.53      1.22 o 
   6   2   4      133.80      133.94      4.31 o 
   7   2   4        5.33        3.64      2.60 o 
   8   2   4        7.35        9.88      2.94 o 
 -11   3   4        0.62        0.46      5.20 o 
 -10   3   4        0.05        2.53      2.50 o 
  -9   3   4        8.25       10.93      2.94 o 
  -8   3   4       52.51       51.99      4.38 o 
  -7   3   4      366.62      332.97     10.56 o 
  -6   3   4        0.19        1.96      2.55 o 
  -5   3   4     3989.72     3837.91     24.84 o 
  -4   3   4        3.32        9.86      1.64 o 
  -3   3   4      355.50      351.08      4.81 o 
  -2   3   4     3779.41     3624.27     25.87 o 
  -1   3   4      428.54      364.71      3.06 o 
   0   3   4       18.22       18.32      0.64 o 
   1   3   4      423.69      513.96      6.01 o 
   2   3   4       15.69       13.85      1.12 o 
   3   3   4        5.90       13.07      1.56 o 
   4   3   4      340.21      331.12      5.81 o 
   5   3   4       37.30       43.38      2.52 o 
   6   3   4        0.03       -1.20      1.60 o 
   7   3   4      164.47      147.42      7.70 o 
   8   3   4       93.67       96.82      6.62 o 
 -11   4   4        0.94       -0.81      3.25 o 
 -10   4   4      163.34      135.98      7.99 o 
  -9   4   4        2.48        1.19      2.50 o 
  -8   4   4      446.49      434.42     13.08 o 
  -7   4   4      413.84      369.96     11.35 o 
  -6   4   4       24.72       26.84      1.64 o 
  -5   4   4      637.33      584.77      9.53 o 
  -4   4   4       81.76       68.95      2.59 o 
  -3   4   4        5.40        8.09      2.34 o 
  -2   4   4      757.17      740.80      9.75 o 
  -1   4   4       91.65       96.87      1.95 o 
   0   4   4      207.88      201.68      2.52 o 
   1   4   4      494.94      537.04      7.95 o 
   2   4   4     1431.61     1449.85     10.81 o 
   3   4   4     1510.50     1586.27     12.21 o 
   4   4   4       11.71        9.39      1.56 o 
   5   4   4      526.95      501.14      7.82 o 
   6   4   4       13.17        9.88      2.82 o 
   7   4   4      334.18      333.95      8.71 o 
   8   4   4       44.52       50.51      5.15 o 
 -11   5   4       13.30       11.56      3.25 o 
 -10   5   4       59.93       60.47      6.24 o 
  -9   5   4      148.58      146.21      6.91 o 
  -8   5   4       43.79       60.79      5.58 o 
  -7   5   4      185.46      178.24      8.03 o 
  -6   5   4       32.45       31.65      3.72 o 
  -5   5   4       44.94       56.59      3.60 o 
  -4   5   4      122.80      122.71      3.30 o 
  -3   5   4       86.66       87.04      2.17 o 
  -2   5   4     1314.52     1270.57     13.17 o 
  -1   5   4        4.83        3.62      0.58 o 
   0   5   4       27.66       29.66      2.33 o 
   1   5   4     1937.21     1961.47     16.71 o 
   2   5   4     2449.72     2520.84     20.59 o 
   3   5   4      740.11      705.56      9.28 o 
   4   5   4       90.31       81.63      3.23 o 
   5   5   4        3.58        8.92      1.65 o 
   6   5   4        0.77        1.77      2.14 o 
   7   5   4       19.60       23.10      4.61 o 
   8   5   4       28.73       25.50      4.41 o 
 -10   6   4        1.86        1.95      2.68 o 
  -9   6   4        5.03       10.41      3.72 o 
  -8   6   4      509.74      511.58     27.07 o 
  -7   6   4        0.08        3.33      3.12 o 
  -6   6   4      268.41      257.86      8.85 o 
  -5   6   4       12.66       14.64      1.47 o 
  -4   6   4      138.52      154.82      3.25 o 
  -3   6   4       84.26       75.99      2.50 o 
  -2   6   4      482.27      441.24      5.56 o 
  -1   6   4      297.35      303.59      5.29 o 
   0   6   4      103.24      115.63      3.25 o 
   1   6   4     1900.87     1919.16     22.97 o 
   2   6   4       92.29       95.07      3.84 o 
   3   6   4        9.84       12.19      1.80 o 
   4   6   4      127.61      121.43      4.38 o 
   5   6   4        8.47        9.63      1.90 o 
   6   6   4      175.01      188.57      6.82 o 
   7   6   4       40.75       46.96      3.78 o 
   8   6   4        2.08        1.19      2.50 o 
 -10   7   4       49.22       38.02      4.99 o 
  -9   7   4        0.40       -0.95      2.92 o 
  -8   7   4      132.58      141.18      9.89 o 
  -7   7   4        8.46        8.12      7.28 o 
  -6   7   4      143.73      151.76      6.29 o 
  -5   7   4       47.01       51.19      2.90 o 
  -4   7   4      255.56      336.41      4.83 o 
  -3   7   4       15.81       15.93      1.11 o 
  -2   7   4      381.73      433.01      7.90 o 
  -1   7   4      471.64      443.54      4.90 o 
   0   7   4       23.94       19.72      2.08 o 
   1   7   4      368.37      383.16     10.41 o 
   2   7   4      175.13      140.99      5.48 o 
   3   7   4      186.28      173.46      5.18 o 
   4   7   4      737.25      709.37     11.01 o 
   5   7   4       12.66       10.48      2.14 o 
   6   7   4        0.74        1.04      2.50 o 
   7   7   4        3.59        6.59      2.40 o 
   8   7   4       17.50       24.51      4.68 o 
 -10   8   4        7.38        9.36      4.16 o 
  -9   8   4       10.36       11.05      3.80 o 
  -8   8   4       40.64       41.73      7.28 o 
  -7   8   4      137.07      152.22      7.23 o 
  -6   8   4        1.56        1.56      1.97 o 
  -5   8   4      118.19      105.68      3.10 o 
  -4   8   4     1050.84     1141.65     10.15 o 
  -3   8   4     1157.08     1208.02      7.79 o 
  -2   8   4     5200.50     5582.35     15.49 o 
  -1   8   4       74.33       72.61      2.77 o 
   0   8   4     4396.01     4793.94     23.39 o 
   1   8   4        1.31        2.08      1.04 o 
   2   8   4      179.73      141.55      7.29 o 
   3   8   4        0.14       -1.04      2.08 o 
   4   8   4      189.00      194.87      5.95 o 
   5   8   4        5.69        7.00      2.52 o 
   6   8   4      149.72      160.25      6.39 o 
   7   8   4       48.44       67.08      4.58 o 
   8   8   4      105.87       94.90      6.96 o 
 -10   9   4        2.70        0.73      5.72 o 
  -9   9   4       39.16       37.20      9.89 o 
  -8   9   4       34.61       34.97      3.86 o 
  -7   9   4       26.60       30.27      3.80 o 
  -6   9   4      418.92      407.22      6.38 o 
  -5   9   4        5.41        2.57      1.60 o 
  -4   9   4     2237.51     2280.88     14.40 o 
  -3   9   4      177.03      209.28      3.11 o 
  -2   9   4      854.08      876.49      7.56 o 
  -1   9   4      744.39      826.49      7.35 o 
   0   9   4      310.60      401.15      6.55 o 
   1   9   4      103.05      114.99      3.17 o 
   2   9   4      746.36      801.03     17.71 o 
   3   9   4      125.92      116.56      7.28 o 
   4   9   4      478.78      506.43     11.71 o 
   5   9   4       16.17       15.81      2.56 o 
   6   9   4      521.60      525.12     11.18 o 
   7   9   4       34.05       37.88      3.97 o 
 -10  10   4       12.62       10.20      7.28 o 
  -9  10   4       71.64       77.27      6.29 o 
  -8  10   4        0.41        3.93      4.16 o 
  -7  10   4       16.28       11.18      2.87 o 
  -6  10   4       75.17       69.74      3.68 o 
  -5  10   4        3.69        5.20      1.42 o 
  -4  10   4       48.99       61.77      2.77 o 
  -3  10   4      304.32      350.16      5.16 o 
  -2  10   4      711.43      745.78     10.42 o 
  -1  10   4      335.97      366.96      6.96 o 
   0  10   4        0.78        1.56      0.85 o 
   1  10   4       38.40       46.85      3.12 o 
   2  10   4       21.67       35.38      4.16 o 
   3  10   4        0.04        1.04      2.08 o 
   4  10   4      134.11      145.69      9.37 o 
   5  10   4       65.83       73.16      6.24 o 
   6  10   4       74.01       96.01      6.44 o 
   7  10   4      129.46      128.39      6.96 o 
 -10  11   4        2.26        3.88      2.92 o 
  -9  11   4       41.19       35.25      4.65 o 
  -8  11   4       98.05      100.62      6.41 o 
  -7  11   4       27.35       26.47      3.72 o 
  -6  11   4      120.39      110.82      6.24 o 
  -5  11   4       50.87       49.73      2.65 o 
  -4  11   4      564.26      552.20      7.83 o 
  -3  11   4     1758.90     1772.80     11.89 o 
  -2  11   4     1462.67     1514.39     21.90 o 
  -1  11   4      395.83      425.18     32.28 o 
   0  11   4      269.92      291.00      6.49 o 
   1  11   4       11.73       11.52      1.33 o 
   2  11   4      572.37      541.49     15.62 o 
   3  11   4      399.33      387.26     13.53 o 
   4  11   4       32.21       31.22      5.20 o 
   5  11   4      643.53      663.95     15.41 o 
   6  11   4      536.22      555.45     14.67 o 
   7  11   4      126.61      123.58      7.79 o 
 -10  12   4       27.56       34.70      5.35 o 
  -9  12   4        5.08        2.74      3.12 o 
  -8  12   4        0.60        2.34      6.76 o 
  -7  12   4        2.84        4.42      1.97 o 
  -6  12   4       34.85       29.76      8.84 o 
  -5  12   4       22.77       22.90      1.73 o 
  -4  12   4     1105.12     1076.70     11.51 o 
  -3  12   4      743.25      707.53     12.13 o 
  -2  12   4      382.39      403.95     11.45 o 
  -1  12   4       35.27       40.61      4.68 o 
   0  12   4       19.02       11.66      1.77 o 
   1  12   4        1.60        2.60      0.85 o 
   2  12   4       22.07       17.69      3.12 o 
   3  12   4      478.81      461.21     15.62 o 
   4  12   4      116.63      125.92      8.33 o 
   5  12   4      919.06     1026.92     25.00 o 
   6  12   4        3.28       13.63      3.68 o 
   7  12   4       73.15       73.84      4.98 o 
 -10  13   4      134.51      165.88      9.77 o 
  -9  13   4        2.76        0.10      3.64 o 
  -8  13   4        3.41        6.76      7.28 o 
  -7  13   4       13.92       16.18      2.92 o 
  -6  13   4        6.08        7.49      2.08 o 
  -5  13   4      126.86      124.52      5.24 o 
  -4  13   4        4.84        3.64      1.56 o 
  -3  13   4       27.18       39.92      2.66 o 
  -2  13   4      685.82      722.83     16.66 o 
  -1  13   4       27.90       32.26      2.50 o 
   0  13   4        6.63        3.12      1.33 o 
   1  13   4      132.74      124.75      5.48 o 
   2  13   4       46.98       35.49      4.68 o 
   3  13   4      677.65      677.91     18.74 o 
   4  13   4        0.00        1.04      3.12 o 
   5  13   4       53.10       66.60      7.28 o 
   6  13   4       16.18       25.36      4.16 o 
   7  13   4      398.77      432.02     11.39 o 
  -9  14   4       66.05       87.43      7.23 o 
  -8  14   4      157.25      157.44      8.16 o 
  -7  14   4       13.60       15.28      3.12 o 
  -6  14   4        4.00        1.46      4.16 o 
  -5  14   4       31.53       26.16      2.13 o 
  -4  14   4       11.29       12.33      2.08 o 
  -3  14   4       23.36       26.35      4.68 o 
  -2  14   4      129.23      124.88      7.28 o 
  -1  14   4       12.81        9.99      2.08 o 
   0  14   4       16.98       15.61      2.21 o 
   1  14   4       55.10       51.33      4.16 o 
   2  14   4      290.20      277.85     18.74 o 
   3  14   4       41.79       43.70      5.20 o 
   4  14   4      171.33      163.39     10.41 o 
   5  14   4        8.67        7.28      4.16 o 
   6  14   4        1.71        2.08      4.16 o 
   7  14   4       37.32       45.13      5.15 o 
  -9  15   4      106.19      120.22      8.16 o 
  -8  15   4        5.12        7.28      6.24 o 
  -7  15   4       68.03       73.79      5.48 o 
  -6  15   4       23.60       30.48      9.89 o 
  -5  15   4      123.75      126.70      4.43 o 
  -4  15   4     1227.37     1226.65     18.12 o 
  -3  15   4       15.70       16.91      2.94 o 
  -2  15   4      588.56      603.96     16.66 o 
  -1  15   4      224.28      218.20      6.62 o 
   0  15   4       56.30       61.55      3.68 o 
   1  15   4      159.85      153.14      7.29 o 
   2  15   4      266.77      265.89      8.44 o 
   3  15   4       43.51       31.22      4.16 o 
   4  15   4      129.67      129.04      9.37 o 
   5  15   4       59.71       50.99      6.24 o 
   6  15   4       47.59       39.54      6.24 o 
  -9  16   4        0.06        4.68      3.12 o 
  -8  16   4       14.52       23.90      4.55 o 
  -7  16   4       96.49      100.36      8.32 o 
  -6  16   4        8.84        8.38      3.64 o 
  -5  16   4       35.81       43.26      3.03 o 
  -4  16   4      103.50      106.29      5.36 o 
  -3  16   4       74.39       85.57      6.24 o 
  -2  16   4      842.16      826.00     19.79 o 
  -1  16   4        0.78        1.87      1.73 o 
   0  16   4       75.94       86.89      4.41 o 
   1  16   4       95.33       86.75      5.00 o 
   2  16   4       20.38       13.55      2.50 o 
   3  16   4        3.20        7.73      2.50 o 
   4  16   4       45.59       35.38      5.20 o 
   5  16   4       21.96       12.49      4.16 o 
   6  16   4       27.02       22.89      5.20 o 
  -9  17   4       19.88       18.89      6.76 o 
  -8  17   4      233.12      232.33     10.56 o 
  -7  17   4       19.30       20.81      3.72 o 
  -6  17   4      350.12      373.00     16.13 o 
  -5  17   4      600.37      621.62     10.44 o 
  -4  17   4      333.17      333.43     10.75 o 
  -3  17   4      595.42      615.60     33.84 o 
  -2  17   4      313.01      300.82     12.49 o 
  -1  17   4       18.98       16.42      2.50 o 
   0  17   4        6.50        8.84      2.21 o 
   1  17   4       61.69       51.84      4.00 o 
   2  17   4      102.18       89.21      5.48 o 
   3  17   4      251.78      242.26     10.41 o 
   4  17   4      104.64       98.86      8.32 o 
   5  17   4       21.47       11.45      4.16 o 
   6  17   4        0.14       -6.24      4.16 o 
  -8  18   4       27.27       20.16      3.80 o 
  -7  18   4        3.82        5.10      3.64 o 
  -6  18   4      295.52      324.31     11.34 o 
  -5  18   4      163.84      172.20      7.88 o 
  -4  18   4       64.60       61.39      5.19 o 
  -3  18   4     1337.88     1290.99     26.05 o 
  -2  18   4      405.90      374.76     14.57 o 
  -1  18   4       35.65       34.48      3.25 o 
   0  18   4      179.25      162.41      6.62 o 
   1  18   4        0.54       -1.93      2.50 o 
   2  18   4       74.29       65.14      4.74 o 
   3  18   4       21.35       19.01      3.25 o 
   4  18   4      101.87      116.45      6.96 o 
   5  18   4        0.01       -5.20      4.16 o 
   6  18   4        5.21        2.08      4.16 o 
  -8  19   4        3.29        8.06      7.80 o 
  -7  19   4      100.66      100.14      7.09 o 
  -6  19   4      481.08      479.58     13.86 o 
  -5  19   4       53.41       66.94      5.07 o 
  -4  19   4      428.07      424.52     15.09 o 
  -3  19   4        0.40        9.65      4.00 o 
  -2  19   4       71.05       62.44      6.24 o 
  -1  19   4        0.15       -1.04      2.21 o 
   0  19   4       27.88       17.75      2.94 o 
   1  19   4       40.70       36.42      5.20 o 
   2  19   4        9.04       11.45      2.50 o 
   3  19   4      378.15      351.52     10.97 o 
   4  19   4        0.22        2.97      2.50 o 
   5  19   4       23.65        9.36      4.16 o 
  -7  20   4       48.62       58.05      6.29 o 
  -6  20   4       69.24       66.60      6.15 o 
  -5  20   4        6.10        6.70      3.08 o 
  -4  20   4        6.34        7.40      3.25 o 
  -3  20   4      297.73      298.02     12.49 o 
  -2  20   4        8.87        2.08      3.12 o 
  -1  20   4       36.91       51.43      8.84 o 
   0  20   4        0.00        3.12      2.21 o 
   1  20   4       28.39       20.81      4.16 o 
   2  20   4        2.35       -1.04      3.64 o 
   3  20   4       29.70       64.11     22.89 o 
   4  20   4        0.63       -0.45      2.50 o 
   5  20   4      125.89      141.75      7.70 o 
  -7  21   4       15.73       17.69      3.80 o 
  -6  21   4       11.61       16.91      3.13 o 
  -5  21   4      107.33      122.32      8.25 o 
  -4  21   4      146.35      146.68      7.99 o 
  -3  21   4      474.50      461.56     17.70 o 
  -2  21   4       12.42        6.24      3.12 o 
  -1  21   4       76.09       76.19      5.15 o 
   0  21   4       13.67       15.25      2.94 o 
   1  21   4      169.65      173.79     10.41 o 
   2  21   4        8.62       11.45      2.94 o 
   3  21   4       98.04       86.43      6.22 o 
   4  21   4       34.54       43.00      4.74 o 
  -7  22   4       12.57       24.97      9.36 o 
  -6  22   4      103.64       97.46      5.77 o 
  -5  22   4       13.89       24.34      4.55 o 
  -4  22   4        5.27        8.09      3.25 o 
  -3  22   4       12.07       13.63      3.68 o 
  -2  22   4       17.77       13.53      3.12 o 
  -1  22   4      536.46      545.64     16.14 o 
   0  22   4       77.33       73.88      5.15 o 
   1  22   4      471.94      458.03     17.70 o 
   2  22   4      157.79      130.08      9.37 o 
   3  22   4       19.32       21.85      4.00 o 
   4  22   4      301.69      311.99     11.71 o 
  -6  23   4        7.40        3.60      8.84 o 
  -5  23   4       30.23       37.13      5.19 o 
  -4  23   4        0.09        0.13      2.68 o 
  -3  23   4       23.78       18.68      3.25 o 
  -2  23   4       10.05       13.53      4.16 o 
  -1  23   4        5.39        9.13      3.25 o 
   0  23   4       21.67       13.97      3.12 o 
   1  23   4      148.88      117.59      9.37 o 
   2  23   4        2.52        3.12      3.12 o 
   3  23   4       20.72        9.60      3.25 o 
  -5  24   4        0.12       -1.04      4.16 o 
  -4  24   4       29.26       26.86      5.72 o 
  -3  24   4       26.02       17.07      3.25 o 
  -2  24   4        2.23        6.24      4.16 o 
  -1  24   4        0.45        1.04      2.21 o 
   0  24   4        6.39        3.12      2.21 o 
   1  24   4        0.92        2.08      3.12 o 
   2  24   4      102.09       86.37      8.32 o 
   3  24   4        0.00        1.17      2.68 o 
  -5  25   4       55.21       64.51      8.32 o 
  -4  25   4       12.87        2.08      4.16 o 
  -3  25   4        2.00        3.12      3.12 o 
  -2  25   4        0.37        4.16      3.12 o 
  -1  25   4        3.28        1.04      2.21 o 
   0  25   4       48.55       41.11      4.41 o 
   1  25   4       42.23       38.50      6.24 o 
   2  25   4      139.68      150.89     11.45 o 
  -3  26   4       28.35       30.18      6.24 o 
  -2  26   4        7.62        6.24      4.16 o 
  -1  26   4        3.37        3.12      2.94 o 
   0  26   4        2.42        2.23      2.60 o 
   1  26   4       31.58       36.42      6.24 o 
 -11   1   5        5.08        2.60      2.94 o 
 -10   1   5      166.28      146.50      7.70 o 
  -9   1   5       66.22       62.40      4.76 o 
  -8   1   5       12.23       18.00      2.97 o 
  -7   1   5       37.05       51.32      3.29 o 
  -6   1   5     1256.09     1196.71     16.23 o 
  -5   1   5      115.55      117.36      9.37 o 
  -4   1   5       37.16       80.73     25.49 o 
  -3   1   5     1652.29     1705.61     15.05 o 
  -2   1   5      206.04      203.02      5.73 o 
  -1   1   5      594.52      646.66      4.23 o 
   0   1   5       64.98       83.25      2.50 o 
   1   1   5      667.11      644.46      6.71 o 
   2   1   5      145.76      153.28      3.64 o 
   3   1   5        0.85       -1.61      1.12 o 
   4   1   5       11.72       18.26      1.56 o 
   5   1   5       89.90       89.00      3.35 o 
   6   1   5       86.24       82.47      3.44 o 
   7   1   5        2.63        1.04      2.50 o 
 -11   2   5        1.29        1.93      2.50 o 
 -10   2   5      109.12       95.74      6.96 o 
  -9   2   5        1.34        1.69      2.36 o 
  -8   2   5     1353.38     1283.20     24.82 o 
  -7   2   5       59.17       62.95      4.55 o 
  -6   2   5      180.38      136.93      5.71 o 
  -5   2   5      823.11      821.41     11.25 o 
  -4   2   5      198.45      189.67      4.19 o 
  -3   2   5     1212.06     1161.53     12.43 o 
  -2   2   5       77.86       67.64      3.12 o 
  -1   2   5     1748.52     1850.38     18.22 o 
   0   2   5      274.88      311.75      4.22 o 
   1   2   5       60.03       83.07      2.85 o 
   2   2   5      983.26     1089.92      9.63 o 
   3   2   5       48.90       43.34      2.18 o 
   4   2   5      101.82       92.42      3.35 o 
   5   2   5        3.96        3.12      1.22 o 
   6   2   5        4.05        4.16      1.80 o 
   7   2   5        6.72        7.28      3.12 o 
 -11   3   5        9.32        8.58      3.12 o 
 -10   3   5      275.89      248.40     10.22 o 
  -9   3   5       22.10       25.26      3.75 o 
  -8   3   5      970.41      950.47     18.61 o 
  -7   3   5      177.64      172.22      6.56 o 
  -6   3   5      410.78      381.80      8.66 o 
  -5   3   5       68.85       71.03      3.46 o 
  -4   3   5       64.05       42.13      2.12 o 
  -3   3   5     1637.49     1591.04     21.92 o 
  -2   3   5        0.01        0.00      1.04 o 
  -1   3   5     2245.00     2330.02      7.85 o 
   0   3   5      335.48      425.24      3.37 o 
   1   3   5       56.52       71.19      2.30 o 
   2   3   5      908.39     1004.55      9.48 o 
   3   3   5        7.64       12.79      1.56 o 
   4   3   5       95.67      104.08      3.64 o 
   5   3   5       61.53       60.49      2.83 o 
   6   3   5        7.23        6.53      1.95 o 
   7   3   5       27.49       25.59      3.68 o 
 -11   4   5       20.99       20.15      4.00 o 
 -10   4   5       68.25       62.59      5.02 o 
  -9   4   5       36.49       44.76      4.12 o 
  -8   4   5      140.68      134.04     11.97 o 
  -7   4   5      132.34      131.16      5.71 o 
  -6   4   5        9.07        8.73      3.83 o 
  -5   4   5      277.33      319.52      5.65 o 
  -4   4   5      200.41      202.48      3.71 o 
  -3   4   5      438.05      470.62      9.01 o 
  -2   4   5        1.58        0.26      1.29 o 
  -1   4   5      464.09      447.49      3.76 o 
   0   4   5      458.49      451.93      3.87 o 
   1   4   5      512.28      505.25      5.21 o 
   2   4   5      798.91      836.56      9.02 o 
   3   4   5       48.46       47.82      2.70 o 
   4   4   5       21.66       25.89      2.08 o 
   5   4   5       27.22       31.15      2.44 o 
   6   4   5       10.98        7.39      2.14 o 
   7   4   5       16.24       13.53      3.25 o 
 -11   5   5        0.78        0.74      2.50 o 
 -10   5   5       66.00       67.36      5.29 o 
  -9   5   5       26.31       27.05      4.65 o 
  -8   5   5        8.20       14.74      3.80 o 
  -7   5   5      174.71      153.32      7.23 o 
  -6   5   5       10.04       11.61      1.97 o 
  -5   5   5      144.43      169.24      4.21 o 
  -4   5   5        5.02        5.94      1.41 o 
  -3   5   5      825.36      812.43     11.52 o 
  -2   5   5     1068.75     1071.71      8.85 o 
  -1   5   5       20.20       18.56      0.85 o 
   0   5   5     2973.99     3175.77     11.21 o 
   1   5   5       13.34       13.87      1.27 o 
   2   5   5      133.09      139.99      3.88 o 
   3   5   5       18.67       19.00      1.77 o 
   4   5   5        3.58        5.32      1.65 o 
   5   5   5      441.21      449.53      7.78 o 
   6   5   5       18.86       18.37      3.27 o 
   7   5   5        8.54        9.36      2.94 o 
 -11   6   5       44.83       43.73      4.74 o 
 -10   6   5       75.29       73.06      5.14 o 
  -9   6   5        5.95        9.12      6.24 o 
  -8   6   5       15.88       10.15      5.72 o 
  -7   6   5        0.15        0.81      2.00 o 
  -6   6   5      405.68      408.88      8.76 o 
  -5   6   5        3.00        2.68      1.80 o 
  -4   6   5      124.36      109.25      2.88 o 
  -3   6   5      768.74      816.06     12.50 o 
  -2   6   5      277.47      276.06      6.09 o 
  -1   6   5     1056.60     1051.59     12.19 o 
   0   6   5      261.33      288.21      4.23 o 
   1   6   5      363.38      360.54      6.34 o 
   2   6   5      289.94      298.36      6.19 o 
   3   6   5        0.00       -2.60      1.84 o 
   4   6   5       66.04       68.82      3.60 o 
   5   6   5        0.03        6.76      2.94 o 
   6   6   5       25.29       24.14      2.89 o 
   7   6   5       57.46       53.34      3.97 o 
 -10   7   5        5.56        7.00      5.20 o 
  -9   7   5       14.36       18.81      4.68 o 
  -8   7   5       50.89       51.59      7.28 o 
  -7   7   5       10.55        8.31      2.60 o 
  -6   7   5        0.44        1.35      3.02 o 
  -5   7   5        0.01        2.96      1.40 o 
  -4   7   5      716.81      740.94      7.02 o 
  -3   7   5        1.99       -0.28      1.05 o 
  -2   7   5        9.46       11.39      1.33 o 
  -1   7   5       19.03        8.78      1.20 o 
   0   7   5       11.62       15.30      1.73 o 
   1   7   5       93.58      118.72      4.42 o 
   2   7   5        8.86        6.94      1.33 o 
   3   7   5        5.02        6.73      2.58 o 
   4   7   5        6.90        6.24      2.21 o 
   5   7   5      953.17      989.43     14.41 o 
   6   7   5       28.71       27.99      3.17 o 
   7   7   5      243.01      235.77      7.77 o 
 -10   8   5      149.11      140.33      8.82 o 
  -9   8   5        0.78        2.86      3.64 o 
  -8   8   5       71.86       83.78      8.84 o 
  -7   8   5       22.16       13.96      2.92 o 
  -6   8   5      435.69      474.25      8.10 o 
  -5   8   5      208.49      212.67      4.51 o 
  -4   8   5       80.69       76.87      2.08 o 
  -3   8   5      505.15      575.86      5.87 o 
  -2   8   5        8.51        7.80      0.79 o 
  -1   8   5      177.56      188.58      3.12 o 
   0   8   5       47.65       36.05      2.50 o 
   1   8   5       12.67        8.88      1.47 o 
   2   8   5      440.28      448.85      8.00 o 
   3   8   5      668.47      637.65     15.63 o 
   4   8   5        3.95        7.28      2.94 o 
   5   8   5      419.08      421.66      9.58 o 
   6   8   5        0.86        2.19      2.43 o 
   7   8   5        3.84       10.73      2.76 o 
 -10   9   5       17.88       23.16      4.65 o 
  -9   9   5       64.96       68.89      5.58 o 
  -8   9   5       31.80       35.84      3.86 o 
  -7   9   5      193.14      177.88      9.37 o 
  -6   9   5       62.18       69.96      3.25 o 
  -5   9   5       84.75      105.02      4.19 o 
  -4   9   5       12.46       13.85      1.17 o 
  -3   9   5      226.41      255.00      5.89 o 
  -2   9   5      685.51      702.52      5.74 o 
  -1   9   5       31.82       35.72      1.42 o 
   0   9   5       23.37       22.94      2.21 o 
   1   9   5       61.47       72.77      2.93 o 
   2   9   5      192.57      180.30      6.96 o 
   3   9   5      594.57      581.15     12.87 o 
   4   9   5      156.66      161.73      6.19 o 
   5   9   5       55.68       57.13      3.97 o 
   6   9   5       18.45       16.16      2.56 o 
   7   9   5       21.61       22.49      4.07 o 
 -10  10   5       34.47       27.90      7.80 o 
  -9  10   5       17.18       20.86      5.20 o 
  -8  10   5        1.42        1.82      1.97 o 
  -7  10   5        5.78        5.98      1.97 o 
  -6  10   5        0.89        1.56      1.47 o 
  -5  10   5      137.75      131.28      3.77 o 
  -4  10   5      382.74      382.05      6.06 o 
  -3  10   5       10.41       13.86      1.73 o 
  -2  10   5      392.02      378.55      4.92 o 
  -1  10   5      686.27      697.33      7.67 o 
   0  10   5      192.52      183.33      5.75 o 
   1  10   5     1464.83     1410.58     11.14 o 
   2  10   5     1249.46     1191.18     17.21 o 
   3  10   5      767.19      768.00     12.00 o 
   4  10   5     2433.48     2437.14     28.03 o 
   5  10   5       47.50       49.07      3.78 o 
   6  10   5       18.46       19.00      3.00 o 
   7  10   5       42.16       39.53      4.66 o 
 -10  11   5       30.40       41.99      5.48 o 
  -9  11   5        4.41        6.24      4.16 o 
  -8  11   5      109.94      109.83      6.41 o 
  -7  11   5       17.80       16.53      6.24 o 
  -6  11   5      590.90      576.14      8.76 o 
  -5  11   5        3.45        6.32      1.47 o 
  -4  11   5      475.82      483.99      7.42 o 
  -3  11   5       56.63       46.32      2.33 o 
  -2  11   5       39.14       36.79      2.30 o 
  -1  11   5       13.40       14.06      2.82 o 
   0  11   5      162.01      159.98      5.48 o 
   1  11   5      324.68      311.93      6.08 o 
   2  11   5     1385.14     1364.40     26.06 o 
   3  11   5     1055.69     1022.38     26.57 o 
   4  11   5      635.18      672.78     12.18 o 
   5  11   5       58.58       67.44      4.58 o 
   6  11   5       55.45       58.32      4.58 o 
   7  11   5       13.07       17.62      4.40 o 
 -10  12   5        0.24        1.04      6.76 o 
  -9  12   5       11.71       10.41      6.24 o 
  -8  12   5       36.39       33.05      5.20 o 
  -7  12   5       73.73       85.25      5.48 o 
  -6  12   5        1.60        6.82      8.32 o 
  -5  12   5      451.56      461.29      8.10 o 
  -4  12   5      529.47      562.02      8.78 o 
  -3  12   5       61.67       71.38      3.68 o 
  -2  12   5     1640.87     1760.67     18.26 o 
  -1  12   5      319.51      295.14      6.62 o 
   0  12   5       10.18       18.79      2.21 o 
   1  12   5       31.03       43.68      4.68 o 
   2  12   5     1745.11     1670.40     19.00 o 
   3  12   5      130.76      135.29      9.37 o 
   4  12   5      386.43      382.53     11.39 o 
   5  12   5      203.59      197.53      7.21 o 
   6  12   5        0.37        0.69      2.62 o 
 -10  13   5      106.81      119.67     16.65 o 
  -9  13   5        4.92        3.90      5.72 o 
  -8  13   5        5.49        3.93      2.00 o 
  -7  13   5        0.44        1.04      2.00 o 
  -6  13   5       24.31       20.47      5.72 o 
  -5  13   5      262.05      279.58      6.20 o 
  -4  13   5       10.27       10.90      1.59 o 
  -3  13   5       28.41       26.01      3.64 o 
  -2  13   5      126.22      113.98      5.15 o 
  -1  13   5        8.27       10.41      1.73 o 
   0  13   5      361.38      354.09      7.15 o 
   1  13   5      112.74      110.58      5.00 o 
   2  13   5        0.13        1.04      3.64 o 
   3  13   5      108.72      100.94      8.33 o 
   4  13   5      294.79      291.43     13.53 o 
   5  13   5        6.86        5.62      2.25 o 
   6  13   5       10.90        5.90      2.40 o 
  -9  14   5        0.00        3.90      7.80 o 
  -8  14   5        6.04        6.94      3.64 o 
  -7  14   5       25.51       20.59      6.76 o 
  -6  14   5       47.21       55.75      7.80 o 
  -5  14   5      105.94       96.66      4.12 o 
  -4  14   5       16.16       16.70      2.50 o 
  -3  14   5     1170.22     1200.80     16.16 o 
  -2  14   5       69.12       63.48      5.20 o 
  -1  14   5      228.49      222.75     10.93 o 
   0  14   5       90.97       87.45      3.78 o 
   1  14   5        1.88        2.08      2.21 o 
   2  14   5        5.75        7.63      1.73 o 
   3  14   5      529.99      533.04     17.70 o 
   4  14   5       62.21       58.27      7.28 o 
   5  14   5       33.13       29.08      3.68 o 
   6  14   5       16.43       11.81      2.86 o 
  -9  15   5       15.11       26.01      9.36 o 
  -8  15   5        1.44        8.40      4.68 o 
  -7  15   5       24.09       23.29      3.72 o 
  -6  15   5        3.14        7.85      6.76 o 
  -5  15   5      204.89      205.63      6.03 o 
  -4  15   5       10.70       12.55      2.22 o 
  -3  15   5      139.44      157.12      8.85 o 
  -2  15   5       48.84       41.62      5.20 o 
  -1  15   5       56.75       64.03      3.68 o 
   0  15   5      238.69      224.01      7.29 o 
   1  15   5     1315.59     1274.60     21.36 o 
   2  15   5       56.92       64.08      4.74 o 
   3  15   5       32.53       26.00      8.32 o 
   4  15   5        2.78       -3.12      4.16 o 
   5  15   5       24.18       23.93      4.16 o 
   6  15   5       46.30       28.70      4.41 o 
  -9  16   5       13.31       26.01     11.45 o 
  -8  16   5      525.14      539.25     29.15 o 
  -7  16   5      104.06      100.36      8.32 o 
  -6  16   5       82.59       89.93      7.80 o 
  -5  16   5       45.73       44.98      3.03 o 
  -4  16   5      391.68      391.58      8.76 o 
  -3  16   5       40.17       43.70      5.20 o 
  -2  16   5        4.04        3.12      2.08 o 
  -1  16   5      137.50      142.07      5.89 o 
   0  16   5      612.35      615.64     12.50 o 
   1  16   5       33.65       27.32      3.25 o 
   2  16   5        0.24       -0.69      1.86 o 
   3  16   5      438.29      424.04     11.25 o 
   4  16   5       12.42        2.08      4.16 o 
   5  16   5      125.37      129.04     10.41 o 
  -8  17   5       73.85       85.33     14.57 o 
  -7  17   5        9.17        8.12      2.87 o 
  -6  17   5       52.58       59.05      4.74 o 
  -5  17   5       58.60       59.48      3.42 o 
  -4  17   5      192.80      199.32      6.57 o 
  -3  17   5      441.00      423.70     14.57 o 
  -2  17   5      155.17      155.06      9.37 o 
  -1  17   5      100.51       97.32      5.15 o 
   0  17   5       74.67       61.22      4.00 o 
   1  17   5       28.50       30.43      3.25 o 
   2  17   5        2.28        2.29      1.73 o 
   3  17   5       50.01       51.65      4.74 o 
   4  17   5        2.31       -6.24      5.20 o 
   5  17   5       10.26       11.45      4.16 o 
  -8  18   5        5.27        4.16      7.28 o 
  -7  18   5        0.12      -11.45      9.36 o 
  -6  18   5       74.50       72.04      5.58 o 
  -5  18   5       79.85       75.24      4.31 o 
  -4  18   5       36.46       41.44      3.60 o 
  -3  18   5       63.63       70.76      7.28 o 
  -2  18   5        1.77        5.20      3.12 o 
  -1  18   5      698.57      634.95     12.87 o 
   0  18   5      170.11      159.23      6.62 o 
   1  18   5      262.76      251.34      9.00 o 
   2  18   5      181.78      167.10      7.81 o 
   3  18   5       46.85       59.17      4.74 o 
   4  18   5       63.65       69.44      5.48 o 
   5  18   5        1.52        3.12      3.12 o 
  -8  19   5        2.04        2.08      8.32 o 
  -7  19   5      126.59      121.75     14.57 o 
  -6  19   5       34.56       47.86     10.41 o 
  -5  19   5       17.46       15.93      3.61 o 
  -4  19   5      542.25      595.08     13.60 o 
  -3  19   5      291.24      274.78     12.49 o 
  -2  19   5      171.92      177.96     10.41 o 
  -1  19   5        0.17        6.54      2.50 o 
   0  19   5      116.39       94.71      5.15 o 
   1  19   5       29.78       19.25      3.12 o 
   2  19   5       15.92       19.03      3.25 o 
   3  19   5        3.20        1.34      2.50 o 
   4  19   5       21.27       13.87      3.25 o 
  -7  20   5      320.55      311.20     22.90 o 
  -6  20   5        6.32       20.55      6.76 o 
  -5  20   5       72.31       75.68      5.97 o 
  -4  20   5      240.91      234.60     10.22 o 
  -3  20   5      155.72      133.21      9.37 o 
  -2  20   5       66.74       42.66      6.24 o 
  -1  20   5        7.89        7.80      2.94 o 
   0  20   5      313.38      247.72      8.83 o 
   1  20   5       32.32       19.77      4.16 o 
   2  20   5       19.26       18.34      3.25 o 
   3  20   5       67.94       86.51      6.24 o 
   4  20   5       22.61       32.74      4.23 o 
  -7  21   5      133.54      139.44     16.65 o 
  -6  21   5      207.99      224.79     10.97 o 
  -5  21   5      117.31      121.91      8.25 o 
  -4  21   5       17.59       16.88      4.00 o 
  -3  21   5       21.48       14.31      3.25 o 
  -2  21   5       25.95       21.85      5.20 o 
  -1  21   5      389.50      369.01     11.04 o 
   0  21   5      284.43      269.06      9.57 o 
   1  21   5       37.27       31.22      5.20 o 
   2  21   5       31.07       18.56      3.25 o 
   3  21   5       36.44       35.07      4.23 o 
   4  21   5       13.45       20.61      3.46 o 
  -6  22   5       93.55      100.60      7.70 o 
  -5  22   5       59.55       58.86      5.75 o 
  -4  22   5       20.15       19.89      3.25 o 
  -3  22   5      209.08      178.34      8.74 o 
  -2  22   5       45.95       44.74      6.24 o 
  -1  22   5       25.35       26.18      3.68 o 
   0  22   5       10.17        9.36      3.12 o 
   1  22   5        2.56        2.08      2.08 o 
   2  22   5        0.06        0.74      2.50 o 
   3  22   5        5.91       10.20      3.46 o 
  -6  23   5       10.70       16.39      4.68 o 
  -5  23   5       33.69       31.60      4.99 o 
  -4  23   5        0.27       -3.58      3.25 o 
  -3  23   5       28.14       26.92      5.20 o 
  -2  23   5       11.95       13.53      4.16 o 
  -1  23   5        0.01        1.04      1.73 o 
   0  23   5        0.48        3.12      3.12 o 
   1  23   5       16.69       10.41      4.16 o 
   2  23   5       39.15       42.66      6.24 o 
  -5  24   5        0.02        3.12      5.20 o 
  -4  24   5        0.52       -2.43      2.79 o 
  -3  24   5        1.18        1.04      2.50 o 
  -2  24   5        8.62        8.32      4.16 o 
  -1  24   5       19.24       13.53      2.94 o 
   0  24   5       22.22       18.73      4.16 o 
   1  24   5        1.49       -1.04      3.12 o 
   2  24   5       48.92       34.34      6.24 o 
  -4  25   5        1.84       -0.21      4.16 o 
  -3  25   5       43.38       39.41      6.24 o 
  -2  25   5        0.05        3.12      3.12 o 
  -1  25   5        0.20        2.38      2.50 o 
   0  25   5       21.71       19.77      5.20 o 
   1  25   5        3.41        1.04      3.12 o 
  -2  26   5        7.68        9.36      4.16 o 
  -1  26   5       75.74       76.51      5.89 o 
 -11   0   6        1.05        1.04      3.12 o 
 -10   0   6      157.37      122.80     10.41 o 
  -9   0   6        9.65       14.01      4.16 o 
  -8   0   6      834.79      792.50     18.75 o 
  -7   0   6      335.29      415.90     13.53 o 
  -6   0   6       15.94       17.69      7.28 o 
  -5   0   6       19.29       18.73      7.28 o 
  -4   0   6       20.04        9.36      4.16 o 
  -3   0   6     5149.87     5427.54     27.19 o 
  -2   0   6     1068.77     1220.75     11.47 o 
  -1   0   6       99.84       87.53      3.12 o 
   0   0   6        1.53        0.52      1.04 o 
   1   0   6       49.44       35.36      2.50 o 
   2   0   6      159.38      152.17      5.48 o 
   3   0   6        3.55        6.82      3.12 o 
   4   0   6      170.05      160.94     10.41 o 
   5   0   6      470.77      494.56     12.13 o 
   6   0   6        0.11        0.52      2.21 o 
   7   0   6       18.07       23.93      5.20 o 
 -11   1   6        4.36        3.64      3.64 o 
 -10   1   6        0.03        2.44      2.36 o 
  -9   1   6       10.76        5.91      2.55 o 
  -8   1   6      243.42      253.22     13.22 o 
  -7   1   6        2.09        5.80      2.71 o 
  -6   1   6     1084.57     1076.24     14.96 o 
  -5   1   6      710.42      787.28     40.10 o 
  -4   1   6       10.63       17.35      2.56 o 
  -3   1   6     1784.96     1834.71      9.35 o 
  -2   1   6       41.88       45.81      1.47 o 
  -1   1   6     3331.04     3524.06     24.04 o 
   0   1   6       93.97      102.69      2.66 o 
   1   1   6       20.64       12.94      1.12 o 
   2   1   6       83.54       61.76      2.71 o 
   3   1   6       98.15       90.94      3.23 o 
   4   1   6       45.69       38.49      2.44 o 
   5   1   6       34.47       35.64      2.60 o 
   6   1   6      148.69      150.46      5.95 o 
   7   1   6       67.60       69.78      5.89 o 
 -11   2   6       77.81       72.66      6.22 o 
 -10   2   6       23.30       18.40      3.03 o 
  -9   2   6       47.82       39.93      3.55 o 
  -8   2   6       67.93       56.35      3.88 o 
  -7   2   6      164.31      169.72      6.56 o 
  -6   2   6      105.72      119.07      5.02 o 
  -5   2   6        0.88       -0.89      3.12 o 
  -4   2   6       60.10       78.47      3.73 o 
  -3   2   6     1910.65     1898.73     38.10 o 
  -2   2   6      444.45      415.53      4.17 o 
  -1   2   6      999.24     1117.18      7.02 o 
   0   2   6      137.66      152.30      2.75 o 
   1   2   6      323.97      351.98      5.30 o 
   2   2   6       41.16       32.74      1.90 o 
   3   2   6        1.47        0.83      1.22 o 
   4   2   6      130.82      145.09      4.40 o 
   5   2   6       47.43       50.29      2.83 o 
   6   2   6       52.25       50.03      4.15 o 
   7   2   6        0.66        1.19      2.60 o 
 -11   3   6        7.29        4.16      3.64 o 
 -10   3   6       64.88       59.55      6.92 o 
  -9   3   6        6.72        9.88      2.94 o 
  -8   3   6        7.91        9.65      6.24 o 
  -7   3   6       72.54       62.72      4.25 o 
  -6   3   6      325.28      329.72      8.09 o 
  -5   3   6      796.90      817.29     11.74 o 
  -4   3   6      677.22      671.87      6.57 o 
  -3   3   6     1670.32     1582.16     21.39 o 
  -2   3   6      378.68      366.51      3.68 o 
  -1   3   6       35.55       27.05      1.73 o 
   0   3   6       14.48       13.72      0.65 o 
   1   3   6      233.48      269.82      3.83 o 
   2   3   6       86.70       86.10      3.23 o 
   3   3   6       54.26       53.16      2.71 o 
   4   3   6        0.00        0.46      1.36 o 
   5   3   6        5.10        3.38      1.56 o 
   6   3   6       29.31       30.01      2.76 o 
   7   3   6       23.55       22.70      4.00 o 
 -11   4   6        0.08       -3.12      2.94 o 
 -10   4   6      294.86      249.83      8.84 o 
  -9   4   6       34.36       34.21      4.65 o 
  -8   4   6      142.24      123.19      5.87 o 
  -7   4   6       42.17       52.47      5.29 o 
  -6   4   6        0.04        0.78      3.64 o 
  -5   4   6       22.54       25.12      2.10 o 
  -4   4   6      484.62      503.52      5.19 o 
  -3   4   6       73.82       69.15      6.24 o 
  -2   4   6      732.53      726.26      6.23 o 
  -1   4   6       90.10       90.26      2.68 o 
   0   4   6      214.52      230.52      2.65 o 
   1   4   6      326.48      370.58      5.52 o 
   2   4   6       68.24       78.38      2.91 o 
   3   4   6      232.62      225.15      5.32 o 
   4   4   6        6.34        6.71      1.36 o 
   5   4   6      153.36      150.17      4.92 o 
   6   4   6        1.54        1.04      1.80 o 
   7   4   6       44.71       52.80      5.15 o 
 -11   5   6       19.43       14.94      3.07 o 
 -10   5   6       82.61       90.75      6.82 o 
  -9   5   6       64.28       65.62      5.58 o 
  -8   5   6       32.11       27.93      5.60 o 
  -7   5   6      161.38      177.13      7.41 o 
  -6   5   6       42.82       36.89      3.79 o 
  -5   5   6      185.85      188.94      3.98 o 
  -4   5   6        9.63       12.21      1.50 o 
  -3   5   6       52.00       57.54      4.16 o 
  -2   5   6      634.30      653.73      5.63 o 
  -1   5   6     1120.72     1164.40      8.39 o 
   0   5   6      379.36      417.59      4.09 o 
   1   5   6      755.63      807.59      8.84 o 
   2   5   6       67.17       90.39      5.00 o 
   3   5   6       21.88       19.78      3.15 o 
   4   5   6       70.24       79.91      4.66 o 
   5   5   6       11.70       11.80      2.60 o 
   6   5   6        0.56        1.04      1.80 o 
   7   5   6       57.13       46.55      4.74 o 
 -11   6   6       13.08       14.97      3.29 o 
 -10   6   6       71.34       68.06      9.37 o 
  -9   6   6        0.11        1.32      3.64 o 
  -8   6   6      417.49      404.60     27.59 o 
  -7   6   6        0.98        0.92      2.18 o 
  -6   6   6        0.16        1.73      2.29 o 
  -5   6   6       63.16       72.32      2.46 o 
  -4   6   6       70.35       59.73      1.81 o 
  -3   6   6        5.30        6.24      1.73 o 
  -2   6   6      488.33      480.87      5.15 o 
  -1   6   6       96.51       75.69      2.60 o 
   0   6   6      364.00      359.13      4.85 o 
   1   6   6       17.50        6.54      2.08 o 
   2   6   6       25.89       16.24      3.04 o 
   3   6   6       11.49        4.73      2.34 o 
   4   6   6      768.10      749.83     11.99 o 
   5   6   6        0.34        1.04      1.80 o 
   6   6   6        6.35        4.45      2.03 o 
   7   6   6        0.06        3.64      2.94 o 
 -10   7   6       88.60       80.41      6.52 o 
  -9   7   6       18.02       20.37      3.80 o 
  -8   7   6        1.22        7.00      5.20 o 
  -7   7   6      147.34      158.52      9.37 o 
  -6   7   6       21.13       24.54      2.70 o 
  -5   7   6      159.22      152.61      3.78 o 
  -4   7   6      266.49      291.98      9.76 o 
  -3   7   6      201.90      230.72      6.96 o 
  -2   7   6      457.11      483.90      6.80 o 
  -1   7   6       57.00       83.01      1.98 o 
   0   7   6        2.18        8.58      1.16 o 
   1   7   6       85.29       88.64      2.68 o 
   2   7   6      347.71      326.56      6.95 o 
   3   7   6        2.02       -2.27      2.50 o 
   4   7   6       19.88       14.20      2.03 o 
   5   7   6       49.14       45.24      3.60 o 
   6   7   6       64.90       72.74      4.58 o 
 -10   8   6        0.63        4.73      6.76 o 
  -9   8   6        5.00       13.28      6.76 o 
  -8   8   6       37.80       33.45      3.80 o 
  -7   8   6      142.94      149.19     15.61 o 
  -6   8   6        4.91        7.46      1.64 o 
  -5   8   6      645.30      662.07      8.27 o 
  -4   8   6      412.04      433.79      6.72 o 
  -3   8   6       70.91       97.92      4.41 o 
  -2   8   6      250.34      295.69      5.47 o 
  -1   8   6      555.26      575.28      4.90 o 
   0   8   6      726.60      656.41      6.85 o 
   1   8   6        6.39        3.57      0.82 o 
   2   8   6     1227.74     1200.78     13.76 o 
   3   8   6       48.10       43.42      3.17 o 
   4   8   6        1.81        3.22      2.97 o 
   5   8   6       73.87       76.31      4.38 o 
   6   8   6       36.90       36.08      3.60 o 
 -10   9   6        6.08       21.85     10.41 o 
  -9   9   6       35.21       33.81      3.86 o 
  -8   9   6      203.81      183.42      8.16 o 
  -7   9   6        0.67       -2.29      5.72 o 
  -6   9   6      778.62      760.41     10.09 o 
  -5   9   6      161.78      156.16      3.74 o 
  -4   9   6      330.56      367.38      8.02 o 
  -3   9   6      880.94      999.29     10.72 o 
  -2   9   6       69.01       78.61      3.06 o 
  -1   9   6      226.20      194.29      3.50 o 
   0   9   6       22.96       19.12      1.42 o 
   1   9   6     1432.48     1409.00     11.26 o 
   2   9   6      950.71      947.02     12.39 o 
   3   9   6      229.28      233.56      6.79 o 
   4   9   6      860.77      841.57     13.39 o 
   5   9   6      186.08      202.55      7.21 o 
   6   9   6      155.33      151.56      8.67 o 
 -10  10   6       25.42       22.89     10.41 o 
  -9  10   6        7.71       11.45      2.96 o 
  -8  10   6       77.39       66.85      5.58 o 
  -7  10   6       18.40       16.47     10.93 o 
  -6  10   6       88.02       95.87      4.45 o 
  -5  10   6        0.01        0.73      0.92 o 
  -4  10   6      195.00      174.63      5.77 o 
  -3  10   6        8.86        8.70      0.94 o 
  -2  10   6       44.91       42.12      1.96 o 
  -1  10   6     1249.50     1201.92     12.94 o 
   0  10   6       60.19       53.70      2.88 o 
   1  10   6      413.71      412.41      6.62 o 
   2  10   6      490.40      485.91      9.64 o 
   3  10   6        5.59       17.81      3.00 o 
   4  10   6      145.81      159.84      6.19 o 
   5  10   6       85.17       75.11      4.81 o 
   6  10   6       30.80       49.29      5.00 o 
 -10  11   6       19.86       28.09     10.41 o 
  -9  11   6        4.94       11.45      8.32 o 
  -8  11   6       75.87       73.68      5.58 o 
  -7  11   6       74.80       71.26      9.89 o 
  -6  11   6      212.13      223.29      5.48 o 
  -5  11   6      195.01      212.33      5.13 o 
  -4  11   6      494.82      504.05     11.35 o 
  -3  11   6      376.95      364.38      8.00 o 
  -2  11   6       47.21       50.96      4.16 o 
  -1  11   6      439.18      405.84      6.81 o 
   0  11   6      371.79      351.05      8.15 o 
   1  11   6       30.45       29.26      3.89 o 
   2  11   6      126.86      133.00      5.11 o 
   3  11   6      696.21      681.57     11.78 o 
   4  11   6      558.36      572.26     11.39 o 
   5  11   6       88.53       83.48      4.98 o 
   6  11   6      118.86      120.83      6.01 o 
 -10  12   6        2.91        7.28      9.36 o 
  -9  12   6       49.26       62.43     12.49 o 
  -8  12   6       78.83       64.52     12.49 o 
  -7  12   6      270.11      258.54     13.01 o 
  -6  12   6      110.77      109.64      4.33 o 
  -5  12   6      186.14      189.35      5.13 o 
  -4  12   6       70.00       79.11      8.32 o 
  -3  12   6        5.86        7.98      1.73 o 
  -2  12   6      240.00      219.45      6.50 o 
  -1  12   6      108.89      100.92      3.78 o 
   0  12   6      514.29      504.18      8.57 o 
   1  12   6        2.34        2.77      2.60 o 
   2  12   6      350.07      361.23      8.83 o 
   3  12   6      394.11      408.60      9.37 o 
   4  12   6       56.76       65.59      4.21 o 
   5  12   6      131.74      129.58      5.79 o 
   6  12   6       22.58       21.16      3.17 o 
  -9  13   6        0.50        4.16      8.32 o 
  -8  13   6       20.22       24.97      8.32 o 
  -7  13   6       64.34       54.11      9.37 o 
  -6  13   6      150.29      143.10      5.15 o 
  -5  13   6       72.36       77.03      3.10 o 
  -4  13   6      215.73      217.49      7.70 o 
  -3  13   6      127.52      126.67      5.48 o 
  -2  13   6      251.94      272.41      7.49 o 
  -1  13   6      168.71      165.62      4.73 o 
   0  13   6       54.27       35.97      4.16 o 
   1  13   6      240.29      246.75      7.83 o 
   2  13   6       31.16       42.26      3.25 o 
   3  13   6        2.78       -3.84      2.56 o 
   4  13   6       84.99      103.72      5.18 o 
   5  13   6      111.13      106.93      5.59 o 
  -9  14   6       37.03       40.58     11.45 o 
  -8  14   6        0.70        4.16      8.32 o 
  -7  14   6        8.80        1.04      8.32 o 
  -6  14   6       31.76       41.62      9.36 o 
  -5  14   6       48.62       43.73      2.77 o 
  -4  14   6       11.59       13.80      2.03 o 
  -3  14   6      208.86      204.23      6.96 o 
  -2  14   6      137.18      140.66      5.75 o 
  -1  14   6       65.47       59.65      4.58 o 
   0  14   6      182.96      192.99      7.81 o 
   1  14   6        1.29        6.94      2.08 o 
   2  14   6       68.87       63.90      4.23 o 
   3  14   6       22.60       12.91      3.53 o 
   4  14   6      107.30       97.29      5.18 o 
   5  14   6       11.25        9.02      2.40 o 
  -9  15   6      114.45      140.48     17.69 o 
  -8  15   6      255.02      260.19     21.86 o 
  -7  15   6        6.51      -12.49      9.36 o 
  -6  15   6      160.18      177.96     15.61 o 
  -5  15   6       14.85       12.99      2.79 o 
  -4  15   6       65.13       66.42      4.46 o 
  -3  15   6      769.20      807.04     13.93 o 
  -2  15   6      153.15      147.64     10.41 o 
  -1  15   6     1909.81     1889.32     20.47 o 
   0  15   6       73.49       72.82      3.97 o 
   1  15   6      333.13      294.05      7.66 o 
   2  15   6       64.67       79.36     11.45 o 
   3  15   6      152.99      128.23      5.34 o 
   4  15   6       56.31       45.70      3.78 o 
   5  15   6        8.70        7.98      2.40 o 
  -9  16   6       88.66      108.22     16.65 o 
  -8  16   6        3.16        7.28      8.32 o 
  -7  16   6      106.42      107.18     13.53 o 
  -6  16   6       44.82       44.74      9.36 o 
  -5  16   6        2.77        4.01      1.93 o 
  -4  16   6       24.62       21.03      2.56 o 
  -3  16   6       11.30       11.82      2.21 o 
  -2  16   6        1.16        1.19      4.68 o 
  -1  16   6       61.58       70.76      4.41 o 
   0  16   6      342.67      300.82     11.45 o 
   1  16   6       18.01       16.87      2.50 o 
   2  16   6        1.15        3.47      1.86 o 
   3  16   6        0.36       -1.84      2.02 o 
   4  16   6       66.87       59.77      4.12 o 
   5  16   6       55.79       51.89      4.38 o 
  -8  17   6        8.92       13.53      7.28 o 
  -7  17   6        3.63       -8.32      9.36 o 
  -6  17   6        2.66        1.04      6.24 o 
  -5  17   6       30.94       36.52      3.42 o 
  -4  17   6       81.08       90.58      4.62 o 
  -3  17   6        0.05        1.56      2.21 o 
  -2  17   6      222.27      218.35      8.00 o 
  -1  17   6       34.62       32.06      3.25 o 
   0  17   6      546.96      518.48     15.62 o 
   1  17   6      110.65      101.09      5.75 o 
   2  17   6      329.56      316.00     10.23 o 
   3  17   6       14.07       11.74      2.50 o 
   4  17   6        2.74        2.55      1.95 o 
  -8  18   6        6.25        9.36      7.28 o 
  -7  18   6      136.53      148.81     15.61 o 
  -6  18   6       32.18       39.54      9.36 o 
  -5  18   6      220.07      229.65      7.53 o 
  -4  18   6      167.87      161.23      6.64 o 
  -3  18   6       95.53       96.67      5.48 o 
  -2  18   6      117.89      105.60      5.75 o 
  -1  18   6       72.08       73.66      4.68 o 
   0  18   6        0.00        4.16      3.12 o 
   1  18   6       19.04       18.57      4.16 o 
   2  18   6      138.34      142.48      8.85 o 
   3  18   6        0.05        2.97      2.60 o 
   4  18   6       45.03       48.30      5.50 o 
  -8  19   6      147.56      154.01     17.69 o 
  -7  19   6        2.98      -14.57     10.41 o 
  -6  19   6      144.58      150.99      8.66 o 
  -5  19   6       17.49       24.15      2.97 o 
  -4  19   6       20.95       21.18      3.03 o 
  -3  19   6       57.19       59.49      4.74 o 
  -2  19   6       84.44       70.76      6.24 o 
  -1  19   6       37.41       39.19      3.68 o 
   0  19   6       16.28       10.41      3.12 o 
   1  19   6        1.30       -2.23      5.72 o 
   2  19   6        0.97       -1.73      2.60 o 
   3  19   6        1.69        3.27      2.50 o 
   4  19   6       62.91       66.74      5.75 o 
  -7  20   6       13.83        1.04      8.32 o 
  -6  20   6        4.85       17.03      4.41 o 
  -5  20   6        2.98        0.69      3.64 o 
  -4  20   6       30.37       28.58      3.17 o 
  -3  20   6        0.19       -2.38      2.50 o 
  -2  20   6       26.85       21.85      4.16 o 
  -1  20   6       33.20       25.59      2.94 o 
   0  20   6        9.07        7.28      3.12 o 
   1  20   6        1.18        1.04      2.08 o 
   2  20   6        0.48        0.30      2.50 o 
   3  20   6       73.97       75.49      5.75 o 
  -7  21   6       11.72       12.32      9.36 o 
  -6  21   6       16.46       18.63      4.23 o 
  -5  21   6      218.71      211.87     10.50 o 
  -4  21   6        0.17        0.64      2.03 o 
  -3  21   6       96.74       80.31      6.76 o 
  -2  21   6      167.69      151.94     10.41 o 
  -1  21   6       19.66       22.30      3.12 o 
   0  21   6        0.15        2.08      3.12 o 
   1  21   6        0.26        2.08      3.12 o 
   2  21   6       18.92       17.28      3.25 o 
   3  21   6       24.99       38.57      4.23 o 
  -6  22   6        4.77        9.60      8.84 o 
  -5  22   6       17.25       18.58      3.61 o 
  -4  22   6       78.96       84.12      5.12 o 
  -3  22   6      109.51       97.82      6.22 o 
  -2  22   6       28.98       33.30      5.20 o 
  -1  22   6       34.57       20.05      3.25 o 
   0  22   6      123.55      118.63      9.37 o 
   1  22   6       25.81       27.05      5.20 o 
   2  22   6       87.00       78.86      8.32 o 
  -5  23   6        6.05        1.39      2.79 o 
  -4  23   6       20.01       15.01      3.57 o 
  -3  23   6        0.18        1.04      3.12 o 
  -2  23   6      106.26       95.74      8.32 o 
  -1  23   6        8.31        8.62      2.50 o 
   0  23   6       13.29        5.20      4.16 o 
   1  23   6       41.40       28.09      5.20 o 
  -4  24   6        5.25        1.82      2.68 o 
  -3  24   6        6.15        2.43      2.79 o 
  -2  24   6       74.23       63.48      7.28 o 
  -1  24   6      134.36      152.50      8.09 o 
   0  24   6       70.23       58.27      7.28 o 
  -3  25   6       27.41       20.21      4.00 o 
  -2  25   6      168.76      176.91     12.49 o 
  -1  25   6        2.28        0.74      2.50 o 
 -11   1   7       23.74       22.94      3.68 o 
 -10   1   7       14.51       13.89      2.69 o 
  -9   1   7       99.35       95.34      4.75 o 
  -8   1   7      198.48      183.56      6.04 o 
  -7   1   7     1600.60     1513.39     18.97 o 
  -6   1   7       52.48       51.40      4.51 o 
  -5   1   7     1285.83     1384.83     23.59 o 
  -4   1   7      323.27      286.02      7.44 o 
  -3   1   7      852.04      877.64      6.13 o 
  -2   1   7       12.85       10.41      1.04 o 
  -1   1   7       96.54      113.52      2.97 o 
   0   1   7        9.45       10.83      1.17 o 
   1   1   7       75.23       64.11      2.45 o 
   2   1   7        1.13        3.12      1.72 o 
   3   1   7      199.97      200.63      5.02 o 
   4   1   7       49.85       46.81      2.83 o 
   5   1   7        1.43        0.78      1.56 o 
   6   1   7       71.96       66.18      5.15 o 
 -11   2   7        3.25        1.39      3.72 o 
 -10   2   7       90.42       81.99      5.06 o 
  -9   2   7        0.63        1.49      2.15 o 
  -8   2   7       22.50       18.84      3.65 o 
  -7   2   7       49.40       48.62      4.73 o 
  -6   2   7      836.23      841.56     14.01 o 
  -5   2   7      161.50      177.48      5.16 o 
  -4   2   7       96.72       89.32      2.31 o 
  -3   2   7      232.28      234.09      4.31 o 
  -2   2   7      190.90      169.65      4.16 o 
  -1   2   7      329.47      408.30      7.06 o 
   0   2   7      253.37      290.11      5.32 o 
   1   2   7       82.53       71.71      2.62 o 
   2   2   7      201.47      184.03      4.60 o 
   3   2   7      111.26       97.92      3.88 o 
   4   2   7        1.06        2.08      1.56 o 
   5   2   7       11.96        9.68      1.90 o 
   6   2   7        0.00        2.43      1.80 o 
 -11   3   7       10.15       11.21      4.68 o 
 -10   3   7      104.02       82.17      5.40 o 
  -9   3   7      116.77      107.06      5.72 o 
  -8   3   7      241.38      211.50      8.09 o 
  -7   3   7      135.75      125.95      5.71 o 
  -6   3   7      639.05      623.53     12.95 o 
  -5   3   7        0.55        2.26      1.43 o 
  -4   3   7      307.36      325.17      8.11 o 
  -3   3   7      160.88      185.20      5.41 o 
  -2   3   7      342.62      342.18     26.03 o 
  -1   3   7      505.11      587.43      6.45 o 
   0   3   7      610.70      671.23      7.23 o 
   1   3   7      244.13      223.40      4.68 o 
   2   3   7       61.48       61.46      2.83 o 
   3   3   7      111.00      109.27      3.88 o 
   4   3   7       14.47       14.64      1.90 o 
   5   3   7      133.23      130.17      4.68 o 
   6   3   7       79.49       75.30      4.38 o 
 -11   4   7       12.49       11.13      4.41 o 
 -10   4   7        4.98        5.50      4.16 o 
  -9   4   7        9.16       11.41      2.81 o 
  -8   4   7       71.29       67.28      4.94 o 
  -7   4   7       17.05       14.70      3.71 o 
  -6   4   7        0.08        1.64      2.08 o 
  -5   4   7        2.65       10.05      2.29 o 
  -4   4   7       20.42       27.15      2.88 o 
  -3   4   7     1003.40     1015.50      9.20 o 
  -2   4   7        0.03        1.66      1.56 o 
  -1   4   7      479.31      488.02      5.36 o 
   0   4   7       37.82       27.59      1.82 o 
   1   4   7       14.42        6.85      1.27 o 
   2   4   7       77.11       81.89      3.66 o 
   3   4   7      111.09      121.73      4.11 o 
   4   4   7        0.14       -1.56      1.56 o 
   5   4   7       11.55       14.55      2.08 o 
   6   4   7        0.63        0.69      1.80 o 
 -10   5   7       69.98       61.38      6.41 o 
  -9   5   7        8.94        6.62      2.92 o 
  -8   5   7       81.17       81.51      5.08 o 
  -7   5   7        6.90        9.72      3.84 o 
  -6   5   7        8.93        7.46      2.35 o 
  -5   5   7      143.33      130.04      2.87 o 
  -4   5   7      274.59      297.59      7.50 o 
  -3   5   7      109.43       99.17      4.74 o 
  -2   5   7     1923.48     1928.12     30.26 o 
  -1   5   7       68.46       57.86      2.55 o 
   0   5   7     1120.98     1169.76      7.44 o 
   1   5   7       17.80       13.80      1.42 o 
   2   5   7      254.95      259.54      6.46 o 
   3   5   7      245.05      216.38      6.31 o 
   4   5   7       33.52       35.62      2.83 o 
   5   5   7      215.97      220.91      6.24 o 
   6   5   7        7.65        7.08      2.14 o 
 -10   6   7        0.19       18.73     10.41 o 
  -9   6   7       13.29       17.69      9.36 o 
  -8   6   7       36.95       27.42      3.40 o 
  -7   6   7       19.89       17.92      3.64 o 
  -6   6   7      205.44      236.24      4.85 o 
  -5   6   7      150.87      158.65      3.43 o 
  -4   6   7       84.29       76.87      4.12 o 
  -3   6   7      275.74      260.55      5.29 o 
  -2   6   7       45.82       50.39      2.68 o 
  -1   6   7       99.24      101.47      5.52 o 
   0   6   7       47.76       56.49      2.40 o 
   1   6   7       36.67       42.89      1.98 o 
   2   6   7      207.14      187.71      5.59 o 
   3   6   7      101.32       91.43      4.21 o 
   4   6   7       76.38       68.83      3.97 o 
   5   6   7        4.55        6.56      2.14 o 
   6   6   7       20.35       20.97      2.88 o 
 -10   7   7        3.55       14.57      9.36 o 
  -9   7   7       20.22       21.85      9.36 o 
  -8   7   7        5.59        2.08      7.28 o 
  -7   7   7       15.08       11.55      4.68 o 
  -6   7   7      190.54      203.39      4.67 o 
  -5   7   7       60.84       46.14      2.55 o 
  -4   7   7       55.09       48.71      3.37 o 
  -3   7   7       17.92       18.97      1.60 o 
  -2   7   7      315.19      295.77      5.29 o 
  -1   7   7      687.95      675.55      6.87 o 
   0   7   7      122.96      123.38      2.80 o 
   1   7   7      692.51      717.60      7.61 o 
   2   7   7      538.05      531.59      9.13 o 
   3   7   7      100.08       90.35      4.38 o 
   4   7   7       11.95        4.16      1.96 o 
   5   7   7       31.85       26.37      3.00 o 
   6   7   7       42.25       44.95      3.60 o 
 -10   8   7       68.67       64.52     13.53 o 
  -9   8   7        8.06       13.53      9.36 o 
  -8   8   7      257.83      239.38     18.73 o 
  -7   8   7        0.02       -2.48      7.28 o 
  -6   8   7      171.37      163.24      5.41 o 
  -5   8   7        1.83        0.61      1.13 o 
  -4   8   7      173.95      153.98      5.47 o 
  -3   8   7        3.88        3.86      1.51 o 
  -2   8   7      176.41      172.50      4.41 o 
  -1   8   7        0.39        0.85      0.89 o 
   0   8   7        0.11        1.71      1.20 o 
   1   8   7      787.88      796.50      8.45 o 
   2   8   7       43.44       50.22      4.60 o 
   3   8   7      289.21      288.73     10.65 o 
   4   8   7      121.22      120.53      5.34 o 
   5   8   7       43.07       50.05      3.60 o 
 -10   9   7        5.23       18.73     11.45 o 
  -9   9   7       67.35       69.72     13.53 o 
  -8   9   7       28.86       29.14      9.36 o 
  -7   9   7       89.41       52.03      8.32 o 
  -6   9   7        0.05        1.93      5.20 o 
  -5   9   7       42.53       35.04      3.35 o 
  -4   9   7       37.21       46.53      3.50 o 
  -3   9   7      325.09      326.61      6.27 o 
  -2   9   7       12.18        8.12      1.51 o 
  -1   9   7      278.79      266.55      4.09 o 
   0   9   7      464.29      449.28      6.11 o 
   1   9   7      160.83      165.01      3.92 o 
   2   9   7       20.63       27.61      4.78 o 
   3   9   7       44.23       45.06      3.50 o 
   4   9   7       19.00       18.80      2.56 o 
   5   9   7      122.20      131.61      6.19 o 
 -10  10   7        1.67       11.45      8.32 o 
  -9  10   7       34.68       35.38      9.36 o 
  -8  10   7        0.06        2.08      8.32 o 
  -7  10   7       14.61       10.41      8.32 o 
  -6  10   7       90.92       87.02      7.28 o 
  -5  10   7       14.25       16.12      3.07 o 
  -4  10   7        3.27        3.78      1.75 o 
  -3  10   7       81.69       73.42      3.37 o 
  -2  10   7       37.88       41.08      2.25 o 
  -1  10   7      792.10      767.52      8.62 o 
   0  10   7      517.47      506.68      7.81 o 
   1  10   7     1228.49     1258.40     11.17 o 
   2  10   7     1940.65     1988.96     15.08 o 
   3  10   7        4.12        5.31      2.14 o 
   4  10   7      118.98      107.45      5.18 o 
   5  10   7       48.75       54.91      4.21 o 
 -10  11   7       50.51       46.82     13.53 o 
  -9  11   7        5.81        8.32      9.36 o 
  -8  11   7      385.54      344.54     22.90 o 
  -7  11   7        1.84       10.41      6.24 o 
  -6  11   7      533.47      474.20     11.78 o 
  -5  11   7      178.09      185.55      7.70 o 
  -4  11   7       35.22       33.40      2.37 o 
  -3  11   7        3.39        8.14      1.51 o 
  -2  11   7      173.93      161.52      4.23 o 
  -1  11   7     1044.45     1040.46     19.27 o 
   0  11   7     1132.72     1085.76     12.01 o 
   1  11   7     1406.30     1386.66     13.39 o 
   2  11   7      676.95      706.79      9.36 o 
   3  11   7      241.63      241.35      7.16 o 
   4  11   7        7.61        7.28      2.45 o 
   5  11   7       29.88       36.36      3.60 o 
 -10  12   7       13.61       19.77     10.41 o 
  -9  12   7        8.15       16.65      9.36 o 
  -8  12   7      149.95      152.98     17.69 o 
  -7  12   7      184.82      205.02     17.69 o 
  -6  12   7        0.47        2.43      3.12 o 
  -5  12   7      164.39      162.76      7.09 o 
  -4  12   7      110.27      104.37      4.74 o 
  -3  12   7      550.46      593.06     11.25 o 
  -2  12   7      114.87      120.09      5.00 o 
  -1  12   7      693.07      691.02      9.24 o 
   0  12   7      816.29      845.38     14.07 o 
   1  12   7      146.93      131.73      4.51 o 
   2  12   7      253.60      245.94      5.69 o 
   3  12   7      118.47      113.39      5.18 o 
   4  12   7        3.46        1.14      1.95 o 
   5  12   7       43.22       48.89      3.97 o 
  -9  13   7        3.27        4.16      9.36 o 
  -8  13   7       51.28       42.66     10.41 o 
  -7  13   7        0.02       16.65      9.36 o 
  -6  13   7      190.41      202.15      8.16 o 
  -5  13   7        1.30        5.20      4.16 o 
  -4  13   7       21.11       20.43      2.50 o 
  -3  13   7      155.69      132.69     21.85 o 
  -2  13   7      269.41      270.04     20.30 o 
  -1  13   7      364.10      394.54      7.43 o 
   0  13   7      139.43      116.29      4.28 o 
   1  13   7      386.69      349.70      8.08 o 
   2  13   7        1.09       -1.30      2.40 o 
   3  13   7        6.18        2.60      2.14 o 
   4  13   7        0.23       -0.35      1.80 o 
   5  13   7       70.55       76.34      6.04 o 
  -9  14   7        0.84        2.08      7.28 o 
  -8  14   7       29.82       23.93      8.32 o 
  -7  14   7       16.10       21.85      8.32 o 
  -6  14   7       34.27       35.03      9.36 o 
  -5  14   7      150.56      150.52      7.09 o 
  -4  14   7        0.01       -1.56      1.47 o 
  -3  14   7        5.42        3.54      2.08 o 
  -2  14   7      301.16      309.69      8.74 o 
  -1  14   7      828.22      758.32     10.61 o 
   0  14   7       15.44       20.08      2.53 o 
   1  14   7        0.11       -1.52      1.60 o 
   2  14   7        1.85       -0.59      3.12 o 
   3  14   7        0.24       -3.12      2.94 o 
   4  14   7        8.84        6.99      2.50 o 
  -9  15   7       22.20       24.97      9.36 o 
  -8  15   7       21.33       16.65      8.32 o 
  -7  15   7        8.56       14.57      8.32 o 
  -6  15   7       14.13       24.97      8.32 o 
  -5  15   7       72.27       73.15      4.06 o 
  -4  15   7        6.44        7.28      2.21 o 
  -3  15   7        9.11       10.97      3.12 o 
  -2  15   7       11.16        8.31      2.60 o 
  -1  15   7      272.73      280.06      6.69 o 
   0  15   7      155.12      154.55      6.01 o 
   1  15   7       84.58       91.07      4.28 o 
   2  15   7       56.75       49.58      4.74 o 
   3  15   7       27.26       30.76      5.72 o 
   4  15   7        2.80       -2.53      2.50 o 
  -8  16   7       81.18       68.68     13.53 o 
  -7  16   7       16.59       20.81      9.36 o 
  -6  16   7        0.20        0.00      6.24 o 
  -5  16   7       58.03       53.71      3.99 o 
  -4  16   7       85.18       84.93      4.51 o 
  -3  16   7        2.94        6.24      3.12 o 
  -2  16   7      164.84      151.44      7.81 o 
  -1  16   7        0.51        1.87      1.39 o 
   0  16   7       94.57       95.81      9.37 o 
   1  16   7      195.93      188.52      6.43 o 
   2  16   7        8.83        8.77      2.50 o 
   3  16   7      112.03      127.19      7.70 o 
   4  16   7       50.63       54.91      5.48 o 
  -8  17   7        9.33        3.12      8.32 o 
  -7  17   7        0.04       14.57      9.36 o 
  -6  17   7       78.63       84.29     12.49 o 
  -5  17   7      181.26      178.59      6.57 o 
  -4  17   7       17.37       11.94      2.40 o 
  -3  17   7      166.53      151.11     15.61 o 
  -2  17   7      365.56      373.69     10.50 o 
  -1  17   7       27.70       29.78      2.56 o 
   0  17   7       74.84       63.48      4.99 o 
   1  17   7       36.35       38.59      3.50 o 
   2  17   7       16.07       12.37      3.64 o 
   3  17   7       17.65       19.99      3.68 o 
  -8  18   7       14.11        6.24      9.36 o 
  -7  18   7       21.00       24.97      9.36 o 
  -6  18   7       22.20       25.80      4.23 o 
  -5  18   7       15.93       16.49      2.66 o 
  -4  18   7      160.87      165.35      6.46 o 
  -3  18   7      158.68      144.46      6.96 o 
  -2  18   7       19.15       13.97      3.12 o 
  -1  18   7       65.43       55.56      3.78 o 
   0  18   7       10.32        4.91      2.50 o 
   1  18   7       20.39       24.63      2.76 o 
   2  18   7       31.92       31.74      4.41 o 
   3  18   7       10.57       11.45      3.25 o 
  -7  19   7       36.03       47.86     10.41 o 
  -6  19   7        1.91        7.28      3.46 o 
  -5  19   7       33.44       28.32      3.28 o 
  -4  19   7       97.07       95.15      5.12 o 
  -3  19   7        0.26       -0.52      2.21 o 
  -2  19   7       25.94       21.23      3.25 o 
  -1  19   7       87.42       89.53      4.51 o 
   0  19   7        1.29       -1.64      4.68 o 
   1  19   7       36.47       37.17      3.50 o 
   2  19   7       13.21       20.97      5.20 o 
   3  19   7       30.63       40.82      5.15 o 
  -7  20   7       13.69       22.03      4.55 o 
  -6  20   7        0.84        4.37      2.87 o 
  -5  20   7      203.43      207.45     10.20 o 
  -4  20   7        4.35        0.80      2.25 o 
  -3  20   7       10.77        6.76      2.94 o 
  -2  20   7      164.15      149.04      7.25 o 
  -1  20   7       21.10       15.22      2.40 o 
   0  20   7       31.69       25.36      3.68 o 
   1  20   7       70.04       85.33      9.37 o 
   2  20   7       29.48       34.68      4.74 o 
  -6  21   7        0.36        4.16      2.79 o 
  -5  21   7        8.65       14.95      4.00 o 
  -4  21   7       35.79       31.07      3.28 o 
  -3  21   7      198.82      191.82      8.44 o 
  -2  21   7       31.46       32.74      4.23 o 
  -1  21   7       17.08       11.94      2.40 o 
   0  21   7       35.18       30.51      6.24 o 
   1  21   7       13.84       10.41      5.20 o 
  -5  22   7       22.62       21.15      4.23 o 
  -4  22   7        0.00       -1.84      2.25 o 
  -3  22   7       58.95       52.47      4.74 o 
  -2  22   7        0.00       -0.52      2.21 o 
  -1  22   7       12.32       12.17      2.94 o 
   0  22   7        6.14        6.76      3.64 o 
   1  22   7       11.01        6.24      4.16 o 
  -4  23   7        4.17        7.00      2.88 o 
  -3  23   7        6.23        7.80      2.94 o 
  -2  23   7       17.83       10.53      3.12 o 
  -1  23   7       13.12       13.53      4.16 o 
   0  23   7       10.51       12.03      3.25 o 
  -3  24   7       25.85       22.20      4.00 o 
  -2  24   7        1.49        3.42      2.50 o 
 -10   0   8        5.13        2.08      7.28 o 
  -9   0   8       19.28       19.77      9.36 o 
  -8   0   8      226.99      198.43      8.97 o 
  -7   0   8      163.99      147.26      7.23 o 
  -6   0   8        0.07       21.85      8.32 o 
  -5   0   8        6.00       30.17      7.28 o 
  -4   0   8        0.83        2.08      2.60 o 
  -3   0   8       24.80       17.20      4.68 o 
  -2   0   8      124.87      137.37      8.33 o 
  -1   0   8      188.89      182.62      5.35 o 
   0   0   8      751.94      774.90     12.50 o 
   1   0   8      673.46      686.92     11.94 o 
   2   0   8       43.61       23.54      3.25 o 
   3   0   8      480.62      471.89     11.71 o 
   4   0   8       72.15       75.15      5.15 o 
   5   0   8      147.82      152.46      7.36 o 
 -10   1   8       11.45       26.31      7.70 o 
  -9   1   8        5.82       15.04      5.26 o 
  -8   1   8      152.08      141.34      5.42 o 
  -7   1   8      262.36      251.50      9.48 o 
  -6   1   8      467.38      450.36     10.90 o 
  -5   1   8      151.44      133.51      8.44 o 
  -4   1   8       50.45       44.02      1.88 o 
  -3   1   8      104.28      105.54      6.76 o 
  -2   1   8        1.31        0.62      0.94 o 
  -1   1   8      320.30      280.27      4.66 o 
   0   1   8      123.89      134.56      3.67 o 
   1   1   8       80.61       54.01      2.45 o 
   2   1   8        3.69        5.60      1.22 o 
   3   1   8      122.12      136.08      4.50 o 
   4   1   8      128.01      117.77      4.40 o 
   5   1   8       55.90       47.42      3.12 o 
 -10   2   8        5.74        4.52      2.79 o 
  -9   2   8       41.77       39.48      4.25 o 
  -8   2   8       35.49       41.08      7.70 o 
  -7   2   8      155.71      136.92      8.85 o 
  -6   2   8      660.83      626.61     10.27 o 
  -5   2   8      315.67      328.40     12.62 o 
  -4   2   8       82.52       81.54      6.96 o 
  -3   2   8      150.52      140.74      5.10 o 
  -2   2   8       39.65       43.10      4.00 o 
  -1   2   8      389.98      390.47      5.55 o 
   0   2   8        0.00       -0.52      0.74 o 
   1   2   8      410.74      418.30      6.78 o 
   2   2   8        0.12        0.73      1.22 o 
   3   2   8       35.52       27.44      2.30 o 
   4   2   8      129.07      110.66      4.40 o 
   5   2   8       14.63       17.42      2.18 o 
 -10   3   8        0.02        2.16      4.92 o 
  -9   3   8       20.85       15.23      3.46 o 
  -8   3   8      379.41      370.43     16.19 o 
  -7   3   8      925.39      928.09     23.57 o 
  -6   3   8      351.99      382.30     14.34 o 
  -5   3   8      559.16      629.26     12.92 o 
  -4   3   8       60.21       73.32      7.24 o 
  -3   3   8        2.84        5.64      0.72 o 
  -2   3   8      114.69      103.53      5.48 o 
  -1   3   8      330.05      315.11      4.60 o 
   0   3   8        0.32        1.17      0.87 o 
   1   3   8      805.37      741.08      8.87 o 
   2   3   8       15.91       17.04      1.83 o 
   3   3   8       43.96       48.76      2.83 o 
   4   3   8       20.50       18.82      2.08 o 
   5   3   8       11.04       11.10      1.98 o 
 -10   4   8       34.49       25.62      4.31 o 
  -9   4   8        0.79        9.18      6.22 o 
  -8   4   8       10.44       10.93      5.89 o 
  -7   4   8       10.72       14.57      7.28 o 
  -6   4   8      201.50      227.91     18.73 o 
  -5   4   8       13.90       15.31      3.85 o 
  -4   4   8      255.77      248.77      7.36 o 
  -3   4   8       42.09       39.42      1.81 o 
  -2   4   8       22.08       16.65      4.16 o 
  -1   4   8        0.02       -0.65      1.20 o 
   0   4   8      149.20      139.04      3.57 o 
   1   4   8      385.91      363.65      6.24 o 
   2   4   8       68.99       78.05      3.44 o 
   3   4   8      230.89      201.10      5.65 o 
   4   4   8        1.62        1.30      1.56 o 
   5   4   8       24.58       14.86      2.14 o 
 -10   5   8        3.59       13.53     10.41 o 
  -9   5   8       16.71       19.77      9.36 o 
  -8   5   8       22.74       17.36      6.76 o 
  -7   5   8      300.57      284.90     14.57 o 
  -6   5   8       15.84       20.28      3.61 o 
  -5   5   8        4.94        4.55      3.64 o 
  -4   5   8        0.68        0.77      2.52 o 
  -3   5   8        1.77        2.96      1.19 o 
  -2   5   8       76.97       65.56      6.24 o 
  -1   5   8      236.83      263.44     11.97 o 
   0   5   8       99.52      103.23      2.97 o 
   1   5   8      126.48      118.78      3.83 o 
   2   5   8       33.82       29.33      2.55 o 
   3   5   8        3.65        1.37      1.95 o 
   4   5   8        0.00       -1.04      1.56 o 
   5   5   8       16.94        8.95      2.14 o 
 -10   6   8        8.37        9.36     10.41 o 
  -9   6   8        0.12       -4.58      5.48 o 
  -8   6   8       55.74       46.41     14.57 o 
  -7   6   8       64.32       64.00      7.36 o 
  -6   6   8      211.01      223.97      7.92 o 
  -5   6   8        9.82       11.19      2.68 o 
  -4   6   8       37.19       46.70      5.20 o 
  -3   6   8      138.39      148.82      4.09 o 
  -2   6   8      216.31      202.95     10.41 o 
  -1   6   8       28.88       15.24      3.12 o 
   0   6   8       67.47       64.28      3.00 o 
   1   6   8       26.69       23.62      2.87 o 
   2   6   8        2.47        3.12      1.47 o 
   3   6   8       13.55       17.52      2.40 o 
   4   6   8        1.20        2.08      1.80 o 
   5   6   8        0.16       -0.28      1.95 o 
 -10   7   8        5.41       30.17     12.49 o 
  -9   7   8      109.19       97.82     14.57 o 
  -8   7   8       27.92       23.58      7.28 o 
  -7   7   8       30.10       35.65      6.62 o 
  -6   7   8        9.11       10.49      4.15 o 
  -5   7   8      210.76      201.26      7.18 o 
  -4   7   8       71.52       73.29      4.74 o 
  -3   7   8      172.58      180.60      4.65 o 
  -2   7   8        4.88       -2.08      3.12 o 
  -1   7   8        9.71        7.09      5.72 o 
   0   7   8      103.73      105.77      9.89 o 
   1   7   8        1.36        1.56      1.47 o 
   2   7   8        3.71        0.21      1.39 o 
   3   7   8        1.90        1.68      1.60 o 
   4   7   8       70.12       73.97      4.38 o 
   5   7   8       28.89       26.24      3.00 o 
 -10   8   8       51.80       54.11     13.53 o 
  -9   8   8       51.39       63.47     12.49 o 
  -8   8   8       70.20       55.00      7.70 o 
  -7   8   8      128.67      124.87      6.26 o 
  -6   8   8       26.17       28.55      3.31 o 
  -5   8   8        0.03       -0.38      2.85 o 
  -4   8   8       13.42       10.40      2.21 o 
  -3   8   8      742.10      729.14      9.20 o 
  -2   8   8      443.40      446.57      6.91 o 
  -1   8   8      213.59      228.61      7.70 o 
   0   8   8      861.55      870.29     14.98 o 
   1   8   8       79.61       97.74      5.48 o 
   2   8   8        2.56        3.27      2.50 o 
   3   8   8        0.10       -0.15      1.51 o 
   4   8   8       21.91       24.89      2.76 o 
   5   8   8       10.89       14.74      3.00 o 
 -10   9   8       13.38       19.77      9.36 o 
  -9   9   8        0.84        3.12      7.28 o 
  -8   9   8      137.54      118.63     13.53 o 
  -7   9   8       53.88       44.17      4.06 o 
  -6   9   8      199.81      183.73      6.91 o 
  -5   9   8        2.61        2.03      2.46 o 
  -4   9   8        8.86        7.54      1.70 o 
  -3   9   8      312.87      328.53      6.56 o 
  -2   9   8      176.33      152.75      4.41 o 
  -1   9   8     2814.24     2836.31     41.24 o 
   0   9   8     1628.74     1615.18     21.22 o 
   1   9   8      778.71      797.07     15.41 o 
   2   9   8      503.83      525.64     20.30 o 
   3   9   8       47.68       43.80      4.00 o 
   4   9   8       15.14       11.79      3.25 o 
 -10  10   8        4.48       33.30     12.49 o 
  -9  10   8       22.74       16.65      9.36 o 
  -8  10   8       21.08        9.36      7.28 o 
  -7  10   8        6.32       22.89      9.36 o 
  -6  10   8       65.38       58.31      4.41 o 
  -5  10   8       87.34       98.82      5.03 o 
  -4  10   8      407.53      422.26      7.80 o 
  -3  10   8      533.52      544.14     14.57 o 
  -2  10   8      238.60      259.88      6.93 o 
  -1  10   8      627.45      634.13     19.78 o 
   0  10   8      252.94      273.72     17.17 o 
   1  10   8        1.46        5.20      2.94 o 
   2  10   8      377.84      379.82     10.97 o 
   3  10   8        1.31        4.31      2.50 o 
   4  10   8       60.84       88.14      6.22 o 
  -9  11   8       31.01       24.97      8.32 o 
  -8  11   8       16.38        6.24      9.36 o 
  -7  11   8       51.45       58.27     11.45 o 
  -6  11   8      188.48      222.62      7.63 o 
  -5  11   8       51.86       61.54      4.23 o 
  -4  11   8        7.65        9.10      6.24 o 
  -3  11   8      379.96      413.69      9.23 o 
  -2  11   8      702.74      691.51     11.94 o 
  -1  11   8      390.88      445.53     17.70 o 
   0  11   8      369.63      396.83     11.39 o 
   1  11   8        0.02       -0.45      4.16 o 
   2  11   8       10.37        8.68      3.64 o 
   3  11   8       11.10       10.67      3.12 o 
   4  11   8       67.31       71.82      6.24 o 
  -9  12   8       60.35       42.66     11.45 o 
  -8  12   8        0.18       -3.12      8.32 o 
  -7  12   8       13.99       39.54     10.41 o 
  -6  12   8      108.88      110.73      6.41 o 
  -5  12   8      116.03      128.41     17.69 o 
  -4  12   8        3.66        3.47      2.08 o 
  -3  12   8       85.65       91.43      4.41 o 
  -2  12   8       69.12       62.44      4.23 o 
  -1  12   8        8.52        9.36      4.16 o 
   0  12   8      114.88      103.91     12.49 o 
   1  12   8        0.75       -0.74      2.50 o 
   2  12   8        0.05       -1.64      3.12 o 
   3  12   8       13.56       12.28      2.50 o 
   4  12   8       12.86       11.45      2.94 o 
  -9  13   8        6.34        0.00      7.28 o 
  -8  13   8       84.90       79.08     12.49 o 
  -7  13   8      269.02      276.85     20.82 o 
  -6  13   8       42.29       31.22      3.72 o 
  -5  13   8      152.85      166.89      5.73 o 
  -4  13   8      169.68      165.63      6.22 o 
  -3  13   8       75.64       80.17      4.23 o 
  -2  13   8       55.61       45.09      3.46 o 
  -1  13   8      200.18      189.41     11.45 o 
   0  13   8       34.98       25.02      3.68 o 
   1  13   8        8.19        2.38      2.50 o 
   2  13   8       38.98       41.16      4.41 o 
   3  13   8       35.28       32.88      4.00 o 
   4  13   8        0.00       -4.41      2.94 o 
  -9  14   8        5.44        3.12      7.28 o 
  -8  14   8        2.00       -1.04      9.36 o 
  -7  14   8        2.07       10.41      7.28 o 
  -6  14   8        1.21        1.69      2.68 o 
  -5  14   8       72.02       74.09      4.06 o 
  -4  14   8        6.69        6.24      2.21 o 
  -3  14   8        1.22        2.71      1.73 o 
  -2  14   8      112.92      110.92     11.45 o 
  -1  14   8        5.12       -4.16      4.16 o 
   0  14   8       36.85       33.43      3.68 o 
   1  14   8      178.40      148.38     19.77 o 
   2  14   8       38.02       30.49      4.00 o 
   3  14   8        0.54        0.00      3.64 o 
  -8  15   8      209.64      197.73     19.77 o 
  -7  15   8        6.86       10.41      8.32 o 
  -6  15   8       88.92       89.54      6.29 o 
  -5  15   8        8.73       10.15      2.03 o 
  -4  15   8       86.85       86.10      4.74 o 
  -3  15   8      341.56      338.51      9.48 o 
  -2  15   8      219.63      190.71      8.85 o 
  -1  15   8      153.51      138.41     10.41 o 
   0  15   8       19.09       16.28      2.94 o 
   1  15   8       57.74       42.85      4.74 o 
   2  15   8        7.08        4.68      2.21 o 
   3  15   8       19.74       12.36      6.24 o 
  -8  16   8        6.31       -2.08      9.36 o 
  -7  16   8       99.09       91.57     13.53 o 
  -6  16   8        6.24        8.66      5.72 o 
  -5  16   8      259.78      277.06      7.99 o 
  -4  16   8       10.80       11.15      2.21 o 
  -3  16   8       29.13       23.70      2.94 o 
  -2  16   8      110.37      116.16      5.75 o 
  -1  16   8       40.17       34.34      6.24 o 
   0  16   8       72.14       67.64      8.32 o 
   1  16   8       95.40       99.43      6.96 o 
   2  16   8        2.36        0.52      2.21 o 
   3  16   8        1.80        0.13      2.68 o 
  -8  17   8        3.53      -12.49     10.41 o 
  -7  17   8       32.09       48.91     11.45 o 
  -6  17   8        0.38        0.00      4.16 o 
  -5  17   8       62.51       66.14      4.23 o 
  -4  17   8        0.12        1.25      1.73 o 
  -3  17   8      130.91      119.39     10.93 o 
  -2  17   8      249.79      253.88      9.00 o 
  -1  17   8       92.65       93.65      9.37 o 
   0  17   8      379.53      395.54     18.74 o 
   1  17   8        2.08        4.16      4.16 o 
   2  17   8       37.36       39.03      4.41 o 
  -7  18   8       25.41       33.30     10.41 o 
  -6  18   8       20.38       27.31      4.55 o 
  -5  18   8        5.59        5.62      2.08 o 
  -4  18   8       12.72       11.24      2.50 o 
  -3  18   8       19.13       17.44      5.20 o 
  -2  18   8       10.69        7.28      5.20 o 
  -1  18   8       84.53       80.13      8.32 o 
   0  18   8       21.79       18.73      5.20 o 
   1  18   8        9.34        4.16      3.12 o 
   2  18   8       16.30       14.41      3.25 o 
  -7  19   8        3.12        8.04      5.20 o 
  -6  19   8        3.12        2.43      2.79 o 
  -5  19   8       63.35       71.90      5.37 o 
  -4  19   8        4.90        8.90      2.25 o 
  -3  19   8       78.02       81.93      5.48 o 
  -2  19   8        2.36        0.59      6.24 o 
  -1  19   8       85.51       88.45      9.37 o 
   0  19   8        6.35        2.08      4.16 o 
   1  19   8       61.48       69.49      6.22 o 
  -6  20   8       20.23       22.08      4.68 o 
  -5  20   8       31.81       37.09      3.50 o 
  -4  20   8       13.59       14.54      2.56 o 
  -3  20   8       17.42       11.91      4.16 o 
  -2  20   8       32.70       35.38      4.00 o 
  -1  20   8        0.04       -7.80      5.20 o 
   0  20   8        0.10        3.12      4.16 o 
   1  20   8        1.19       11.45      6.24 o 
  -5  21   8       88.11       85.68      6.93 o 
  -4  21   8        3.68        2.20      2.32 o 
  -3  21   8        6.57        5.35      2.50 o 
  -2  21   8        4.59       11.79      2.68 o 
  -1  21   8        6.41        4.16      3.12 o 
   0  21   8       23.38       36.42      7.28 o 
  -4  22   8       13.49        5.34      2.25 o 
  -3  22   8        5.21        1.93      2.60 o 
  -2  22   8       27.52       30.34      4.00 o 
  -1  22   8       43.51       61.39      9.36 o 
 -10   1   9       25.32       25.29     10.93 o 
  -9   1   9       75.95       60.43      8.09 o 
  -8   1   9       85.48       83.80      8.83 o 
  -7   1   9      642.46      603.08     19.14 o 
  -6   1   9        0.94       18.31      6.24 o 
  -5   1   9      136.90      128.19     12.49 o 
  -4   1   9       70.45       71.70      4.39 o 
  -3   1   9       12.13       13.95      4.68 o 
  -2   1   9       67.40       73.04      5.48 o 
  -1   1   9      130.29      120.30      4.54 o 
   0   1   9      244.82      223.29      4.66 o 
   1   1   9      185.68      178.82      4.76 o 
   2   1   9       23.75       26.11      3.21 o 
   3   1   9        0.17        1.71      1.42 o 
   4   1   9       10.25        9.29      1.77 o 
 -10   2   9       20.66       25.30      7.80 o 
  -9   2   9        2.95        7.65      6.22 o 
  -8   2   9      259.05      251.10     13.98 o 
  -7   2   9       25.29       22.20      5.48 o 
  -6   2   9      610.28      579.85     18.03 o 
  -5   2   9       63.51       57.64      4.73 o 
  -4   2   9       88.73       83.17      4.81 o 
  -3   2   9       13.92       17.28      3.25 o 
  -2   2   9       19.66       19.03      3.25 o 
  -1   2   9       49.80       60.56      3.13 o 
   0   2   9       94.57       92.54      3.90 o 
   1   2   9      125.40      113.68      4.54 o 
   2   2   9      158.41      133.98      4.40 o 
   3   2   9       21.56       21.47      2.37 o 
   4   2   9       26.29       20.24      2.30 o 
 -10   3   9       14.66       30.18      8.09 o 
  -9   3   9       12.16       17.80      8.32 o 
  -8   3   9       47.56       44.96      6.96 o 
  -7   3   9        6.28        3.27      9.88 o 
  -6   3   9      273.60      274.83     12.45 o 
  -5   3   9        1.49        0.23      3.25 o 
  -4   3   9       53.31       48.16      3.78 o 
  -3   3   9        5.66        8.32      3.12 o 
  -2   3   9      378.77      368.69     16.14 o 
  -1   3   9       76.29       69.34      3.77 o 
   0   3   9      451.49      426.37      9.71 o 
   1   3   9      134.68      116.14      5.03 o 
   2   3   9       98.08       87.28      4.28 o 
   3   3   9       71.93       61.99      4.12 o 
   4   3   9       59.21       56.95      3.97 o 
 -10   4   9       42.12       58.75      9.18 o 
  -9   4   9       10.87       14.57      6.62 o 
  -8   4   9       18.11       14.01      5.48 o 
  -7   4   9       12.61       19.42      5.48 o 
  -6   4   9        0.31        2.97      3.15 o 
  -5   4   9       21.77       25.81      3.48 o 
  -4   4   9       41.68       50.70      4.74 o 
  -3   4   9        0.44       -3.42      2.50 o 
  -2   4   9        9.86       15.61      4.16 o 
  -1   4   9       47.26       39.56      2.97 o 
   0   4   9      274.97      268.40      7.18 o 
   1   4   9       14.61       15.71      2.25 o 
   2   4   9        1.89        2.91      2.14 o 
   3   4   9       19.33       20.07      2.56 o 
   4   4   9        1.90        2.93      1.95 o 
 -10   5   9       72.61       83.76      9.75 o 
  -9   5   9        0.08        2.64      5.48 o 
  -8   5   9        3.15        1.56      5.72 o 
  -7   5   9       68.44       65.68      7.49 o 
  -6   5   9       17.52        5.32      2.88 o 
  -5   5   9      429.32      422.03     13.35 o 
  -4   5   9      105.67      107.07      6.22 o 
  -3   5   9      158.25      161.07      7.36 o 
  -2   5   9      130.06      131.12      9.37 o 
  -1   5   9      236.10      225.94      7.49 o 
   0   5   9      607.01      563.09     12.00 o 
   1   5   9      113.22      106.57      5.03 o 
   2   5   9       94.37       92.38      4.90 o 
   3   5   9        5.29        3.31      1.95 o 
   4   5   9        1.26        0.19      1.95 o 
 -10   6   9        0.24       10.41     10.41 o 
  -9   6   9        1.21        6.52      5.48 o 
  -8   6   9        3.98        3.54      6.24 o 
  -7   6   9      177.36      172.20     11.39 o 
  -6   6   9       22.37       15.92      3.03 o 
  -5   6   9       50.30       46.18      4.02 o 
  -4   6   9       52.39       51.24      4.74 o 
  -3   6   9       62.59       67.25      4.74 o 
  -2   6   9       78.51       85.33      7.28 o 
  -1   6   9      176.69      157.41      6.50 o 
   0   6   9        1.25       -1.64      4.68 o 
   1   6   9        4.18        3.86      5.20 o 
   2   6   9       89.30       77.29      4.99 o 
   3   6   9       14.94       11.45      2.50 o 
   4   6   9       49.54       55.17      5.15 o 
 -10   7   9        0.00        9.36     10.41 o 
  -9   7   9       92.79       86.22      9.48 o 
  -8   7   9        0.17        0.20      5.75 o 
  -7   7   9       66.58       60.72      5.29 o 
  -6   7   9       15.57       14.57      3.13 o 
  -5   7   9       16.27       16.68      2.76 o 
  -4   7   9      164.51      162.46      7.36 o 
  -3   7   9      125.76      117.68      5.89 o 
  -2   7   9      207.44      200.87     11.45 o 
  -1   7   9      924.48      934.60     15.72 o 
   0   7   9      395.46      385.10     10.23 o 
   1   7   9      333.72      317.06      9.75 o 
   2   7   9       91.69       93.84      5.75 o 
   3   7   9       24.56       23.93      3.25 o 
   4   7   9       83.93       86.95      6.22 o 
 -10   8   9        5.80        1.04      8.32 o 
  -9   8   9       16.75       14.71      5.48 o 
  -8   8   9       20.97       10.52     15.09 o 
  -7   8   9        9.54       13.79      3.24 o 
  -6   8   9       27.57       33.86      3.66 o 
  -5   8   9       26.86       33.35      3.60 o 
  -4   8   9        7.77        9.36      2.94 o 
  -3   8   9        0.01        0.74      2.50 o 
  -2   8   9       32.06       35.61      4.00 o 
  -1   8   9       17.38       20.42      3.25 o 
   0   8   9      182.71      174.45      7.25 o 
   1   8   9      162.78      159.66      7.25 o 
   2   8   9        0.51        2.38      2.50 o 
   3   8   9       14.13       19.24      4.16 o 
   4   8   9        0.01        5.20      4.16 o 
  -9   9   9       39.76       35.38     10.41 o 
  -8   9   9       17.74        7.28      9.36 o 
  -7   9   9      158.46      167.83      7.55 o 
  -6   9   9       40.37       46.63      4.28 o 
  -5   9   9      476.76      500.67     11.25 o 
  -4   9   9       24.98       36.40     10.93 o 
  -3   9   9      427.22      487.19     17.70 o 
  -2   9   9      689.23      729.95     21.87 o 
  -1   9   9       11.50       12.26      3.25 o 
   0   9   9       25.19       37.98      7.80 o 
   1   9   9      100.83      102.71      6.22 o 
   2   9   9      103.58      108.42      6.50 o 
   3   9   9        3.45        8.77      2.50 o 
  -9  10   9       12.78       13.53      9.36 o 
  -8  10   9        0.79      -17.17     11.45 o 
  -7  10   9       32.60       28.80      3.68 o 
  -6  10   9      134.08      145.06      6.49 o 
  -5  10   9       85.20       90.40      4.58 o 
  -4  10   9      892.04      968.60     23.95 o 
  -3  10   9      274.30      319.53     14.57 o 
  -2  10   9        4.10       15.61      5.20 o 
  -1  10   9      189.23      217.51     12.49 o 
   0  10   9      599.05      626.66     14.23 o 
   1  10   9      109.69      112.82      6.50 o 
   2  10   9        6.82        6.84      2.50 o 
   3  10   9        8.10        7.41      5.72 o 
  -9  11   9        0.01       -8.32      9.36 o 
  -8  11   9       77.94       55.15     11.45 o 
  -7  11   9       35.64       44.74     10.41 o 
  -6  11   9       22.45       21.62      4.23 o 
  -5  11   9       61.59       59.30      3.73 o 
  -4  11   9      182.20      226.87     12.49 o 
  -3  11   9      329.36      359.10     15.61 o 
  -2  11   9     1182.23     1206.42     29.17 o 
  -1  11   9      321.10      341.40     15.61 o 
   0  11   9      160.18      168.87     10.93 o 
   1  11   9        1.75        2.60      2.21 o 
   2  11   9       38.24       41.62      4.41 o 
   3  11   9        1.60        1.69      3.64 o 
  -9  12   9       33.30        8.32      8.32 o 
  -8  12   9       94.57      100.94     14.57 o 
  -7  12   9       68.15       60.35     10.41 o 
  -6  12   9       35.16       37.34      4.41 o 
  -5  12   9       14.64       24.42      4.04 o 
  -4  12   9      153.29      188.36     11.45 o 
  -3  12   9      446.24      443.46     17.70 o 
  -2  12   9      309.41      347.64     15.61 o 
  -1  12   9        4.39        7.28      4.16 o 
   0  12   9        0.05       -0.52      2.21 o 
   1  12   9        4.32        0.30      2.50 o 
   2  12   9       68.43       83.58      7.80 o 
   3  12   9       40.08       34.62      4.23 o 
  -9  13   9       43.36       31.22     11.45 o 
  -8  13   9       14.24       26.01      8.32 o 
  -7  13   9        1.91        3.12      7.28 o 
  -6  13   9       30.92       34.85      4.55 o 
  -5  13   9       54.93       64.76      4.47 o 
  -4  13   9       14.31       17.69      5.20 o 
  -3  13   9        2.55       14.57      5.20 o 
  -2  13   9      179.06      200.85     12.49 o 
  -1  13   9      387.23      395.55     17.70 o 
   0  13   9        5.74        2.08      2.50 o 
   1  13   9        9.18        4.46      2.50 o 
   2  13   9       20.57       22.29      4.00 o 
   3  13   9        5.90        6.76      2.94 o 
  -8  14   9       15.21       16.65      9.36 o 
  -7  14   9       47.94       55.15     12.49 o 
  -6  14   9      191.32      197.79      6.99 o 
  -5  14   9        1.19        4.78      2.80 o 
  -4  14   9       21.02       21.85      5.20 o 
  -3  14   9      430.16      437.20     17.70 o 
  -2  14   9        9.42        7.28      3.12 o 
  -1  14   9      231.47      213.35     13.53 o 
   0  14   9       21.26       24.16      4.00 o 
   1  14   9       31.03       32.60      7.28 o 
   2  14   9       20.09       25.87      4.00 o 
  -8  15   9        0.87       11.45      9.36 o 
  -7  15   9        6.63       11.45      8.32 o 
  -6  15   9       40.02       42.61      3.68 o 
  -5  15   9       71.59       81.58      4.50 o 
  -4  15   9        4.31        5.20      3.12 o 
  -3  15   9        1.48        0.00      3.12 o 
  -2  15   9       19.72       27.05      5.20 o 
  -1  15   9       58.11       56.19      8.32 o 
   0  15   9        1.46       -2.08      4.16 o 
   1  15   9        2.26        0.59      2.50 o 
   2  15   9       12.46        8.79      3.25 o 
  -7  16   9       26.73       42.66     10.41 o 
  -6  16   9        4.10        4.51      2.79 o 
  -5  16   9       71.16       68.72      4.31 o 
  -4  16   9        0.72        2.08      3.12 o 
  -3  16   9        5.22        1.04      3.12 o 
  -2  16   9       31.22       31.22      6.24 o 
  -1  16   9       40.43       45.78      7.28 o 
   0  16   9        1.38       -1.04      4.16 o 
   1  16   9       61.79       75.70      6.22 o 
  -7  17   9       21.13       24.96      4.65 o 
  -6  17   9       20.57       20.95      3.64 o 
  -5  17   9       64.88       65.90      5.32 o 
  -4  17   9        8.63        5.20      4.16 o 
  -3  17   9        2.20       -1.04      3.12 o 
  -2  17   9        5.30        1.04      4.16 o 
  -1  17   9       82.85      107.18     10.41 o 
   0  17   9        0.08       -7.28      5.20 o 
   1  17   9        4.87        4.28      3.25 o 
  -6  18   9       67.59       71.69      6.15 o 
  -5  18   9       76.68       86.48      6.73 o 
  -4  18   9        3.70        2.08      4.16 o 
  -3  18   9       33.17       34.34      6.24 o 
  -2  18   9        3.24        1.04      4.16 o 
  -1  18   9        2.80       -2.08      4.16 o 
   0  18   9        3.00       -3.12      4.16 o 
  -6  19   9       20.63       18.00      6.24 o 
  -5  19   9        4.05        4.68      2.68 o 
  -4  19   9       14.68        9.36      4.16 o 
  -3  19   9        5.90        4.16      3.12 o 
  -2  19   9        0.00       -6.24      4.16 o 
  -1  19   9       15.35        3.12      4.16 o 
   0  19   9       58.01       61.39      8.32 o 
  -5  20   9      101.51       94.99      7.49 o 
  -4  20   9        6.86        9.36      4.16 o 
  -3  20   9        2.73        1.04      4.16 o 
  -2  20   9       26.77       24.97      6.24 o 
  -1  20   9      110.30      126.95     11.45 o 
 -10   0  10       48.55       65.55     13.53 o 
  -9   0  10        0.25        4.16      8.32 o 
  -8   0  10       24.11        0.00      7.28 o 
  -7   0  10        8.40       -4.16      8.32 o 
  -6   0  10        2.07        8.32      7.28 o 
  -5   0  10      112.69      105.10     11.45 o 
  -4   0  10      141.35      149.00      8.09 o 
  -3   0  10       13.99       10.41      4.16 o 
  -2   0  10       67.40       42.66      7.28 o 
  -1   0  10      542.45      545.54     20.82 o 
   0   0  10        9.23       11.45      5.20 o 
   1   0  10       62.70       63.47      8.32 o 
   2   0  10       36.51       45.78      7.28 o 
   3   0  10      146.85      124.88     10.41 o 
 -10   1  10       14.89       15.49      6.50 o 
  -9   1  10        8.69       14.38      6.22 o 
  -8   1  10       38.07       28.44      5.89 o 
  -7   1  10       69.65       48.74     11.97 o 
  -6   1  10       11.38       19.25      5.15 o 
  -5   1  10       35.67       22.96      4.41 o 
  -4   1  10       33.25       21.56      4.24 o 
  -3   1  10      220.02      241.18     13.53 o 
  -2   1  10       12.89        9.62      3.12 o 
  -1   1  10        2.74        5.90      3.25 o 
   0   1  10       38.47       34.37      4.41 o 
   1   1  10      318.59      294.37     11.04 o 
   2   1  10       74.16       76.29      6.76 o 
   3   1  10        3.73        6.24      2.94 o 
 -10   2  10        2.24        9.36      6.96 o 
  -9   2  10       29.97       22.37      6.62 o 
  -8   2  10       46.49       36.50      8.32 o 
  -7   2  10       16.76       11.24     10.93 o 
  -6   2  10      186.52      173.08     10.65 o 
  -5   2  10        8.81        8.72      2.76 o 
  -4   2  10       60.85       63.25      5.59 o 
  -3   2  10       11.12       11.45      4.16 o 
  -2   2  10        5.48        2.60      2.94 o 
  -1   2  10      230.31      208.25      9.18 o 
   0   2  10       72.13       63.34      7.28 o 
   1   2  10        5.76        8.21      3.25 o 
   2   2  10      107.02       81.48     10.41 o 
   3   2  10        1.52        1.56      2.94 o 
 -10   3  10       41.13       37.46      8.44 o 
  -9   3  10        1.85        2.36      5.48 o 
  -8   3  10      186.05      170.42     11.77 o 
  -7   3  10       56.55       53.06      7.25 o 
  -6   3  10        9.83       15.45      4.74 o 
  -5   3  10       48.31       47.35      4.28 o 
  -4   3  10      152.56      161.52      7.70 o 
  -3   3  10       60.74       52.03      6.24 o 
  -2   3  10       29.79       29.44      4.00 o 
  -1   3  10      176.54      183.61      9.89 o 
   0   3  10        0.01       -4.16      2.94 o 
   1   3  10       29.70       29.74      4.41 o 
   2   3  10       59.37       59.08      5.48 o 
   3   3  10       16.06       15.25      3.68 o 
 -10   4  10       28.04       40.61      8.83 o 
  -9   4  10       12.11       17.93      6.22 o 
  -8   4  10        3.83        4.65      8.32 o 
  -7   4  10        0.97        2.08      6.76 o 
  -6   4  10       32.01       27.30      3.28 o 
  -5   4  10       29.77       22.86      3.92 o 
  -4   4  10       69.57       64.03      5.15 o 
  -3   4  10        1.06       -3.12      2.94 o 
  -2   4  10       90.95       72.84      7.28 o 
  -1   4  10       17.17       12.49      4.16 o 
   0   4  10      120.75      112.74      9.89 o 
   1   4  10      138.80      137.57      7.70 o 
   2   4  10       42.86       42.36      3.50 o 
   3   4  10        0.03        1.04      2.14 o 
  -9   5  10        4.15       15.79      6.22 o 
  -8   5  10       56.64       53.29     14.57 o 
  -7   5  10        3.04        7.92      5.20 o 
  -6   5  10       52.18       43.62      4.39 o 
  -5   5  10      170.89      179.20      7.49 o 
  -4   5  10       28.77       27.58      3.68 o 
  -3   5  10       46.31       36.64      4.00 o 
  -2   5  10       23.32       24.97      5.20 o 
  -1   5  10      103.59       92.62      8.32 o 
   0   5  10        0.01       -1.04      1.86 o 
   1   5  10      155.92      139.43      6.73 o 
   2   5  10       37.95       24.35      4.68 o 
   3   5  10       27.16       31.44      4.00 o 
  -9   6  10       37.96       46.10     10.41 o 
  -8   6  10       37.30       28.65     10.93 o 
  -7   6  10       60.98       59.22      6.96 o 
  -6   6  10        9.51        3.35      2.88 o 
  -5   6  10      128.14      137.71      6.55 o 
  -4   6  10       62.70       55.48      4.74 o 
  -3   6  10      321.35      302.56     13.53 o 
  -2   6  10       36.06       34.34      5.20 o 
  -1   6  10       64.82       55.59      4.23 o 
   0   6  10       94.49      106.30      5.75 o 
   1   6  10      128.52      136.38      6.73 o 
   2   6  10       33.01       39.36      4.00 o 
   3   6  10        3.76        7.02      2.68 o 
  -9   7  10        0.01        3.64      5.15 o 
  -8   7  10        0.06       -1.11      6.76 o 
  -7   7  10      201.77      234.51      9.32 o 
  -6   7  10        0.64       -1.19      2.46 o 
  -5   7  10      413.17      408.12     10.82 o 
  -4   7  10       37.51       35.61      4.00 o 
  -3   7  10        0.34        3.25      5.72 o 
  -2   7  10       20.07       30.18      5.20 o 
  -1   7  10        8.31        6.69      2.50 o 
   0   7  10      102.12      121.43      9.37 o 
   1   7  10       20.94       27.50      4.16 o 
   2   7  10       39.87       48.20      4.74 o 
   3   7  10       17.39       24.80      4.00 o 
  -9   8  10       25.77       13.46      5.48 o 
  -8   8  10       43.74       47.32      6.96 o 
  -7   8  10       25.52       39.52      4.65 o 
  -6   8  10       35.73       29.80      3.77 o 
  -5   8  10      422.65      474.40     11.55 o 
  -4   8  10       10.13       15.61      5.20 o 
  -3   8  10      377.78      392.43     16.65 o 
  -2   8  10       97.20       94.70      8.32 o 
  -1   8  10        0.01        4.68      2.68 o 
   0   8  10        2.02       12.14      7.80 o 
   1   8  10       12.00       20.49      4.68 o 
   2   8  10       57.29       62.16      5.48 o 
  -9   9  10        0.29       -3.12      9.36 o 
  -8   9  10        2.75       15.61      9.36 o 
  -7   9  10        2.59        0.83      3.64 o 
  -6   9  10       56.65       61.39      6.15 o 
  -5   9  10      324.10      332.20     12.49 o 
  -4   9  10       30.10       43.70      7.28 o 
  -3   9  10      595.60      652.80     21.86 o 
  -2   9  10      105.98      112.39      9.37 o 
  -1   9  10      158.01      166.51     12.49 o 
   0   9  10      175.41      169.19      7.99 o 
   1   9  10       61.57       68.40      5.48 o 
   2   9  10       32.79       36.26      4.23 o 
  -9  10  10        0.01       -3.12      9.36 o 
  -8  10  10       39.11       42.66     10.41 o 
  -7  10  10       33.25       38.23      5.35 o 
  -6  10  10      492.01      486.90     19.78 o 
  -5  10  10       54.83       65.21      5.97 o 
  -4  10  10      212.96      221.68     12.49 o 
  -3  10  10        9.80       22.89      6.24 o 
  -2  10  10       29.37       36.42      6.24 o 
  -1  10  10       18.48       17.69      5.20 o 
   0  10  10       62.66       61.02      4.99 o 
   1  10  10        2.81        4.29      2.68 o 
   2  10  10       81.37      104.26      6.50 o 
  -8  11  10       46.68       54.11     12.49 o 
  -7  11  10      115.54      125.91     15.61 o 
  -6  11  10       92.93      106.91      7.70 o 
  -5  11  10      216.56      237.32     10.75 o 
  -4  11  10      188.09      226.87     13.53 o 
  -3  11  10       23.48       36.42      6.24 o 
  -2  11  10      262.91      253.95     14.57 o 
  -1  11  10        1.85        2.08      4.16 o 
   0  11  10       10.77       18.36      6.24 o 
   1  11  10        0.00        3.27      2.60 o 
   2  11  10        2.51        8.90      3.25 o 
  -8  12  10       57.58       63.47     12.49 o 
  -7  12  10       73.52       69.72     11.45 o 
  -6  12  10        1.91        3.78      3.61 o 
  -5  12  10        7.32        6.45      3.46 o 
  -4  12  10      190.28      225.83     13.53 o 
  -3  12  10       53.10       70.76      8.32 o 
  -2  12  10        9.50       19.77      6.24 o 
  -1  12  10        4.14        4.16      4.16 o 
   0  12  10       41.15       49.09      4.74 o 
   1  12  10        1.14        0.59      2.50 o 
  -8  13  10        0.15       13.53      7.28 o 
  -7  13  10       33.81       32.26     10.41 o 
  -6  13  10      126.93      130.60      9.37 o 
  -5  13  10        0.51        2.43      2.79 o 
  -4  13  10      332.52      363.25     16.65 o 
  -3  13  10       58.22       67.64      8.32 o 
  -2  13  10      114.42      122.79     10.41 o 
  -1  13  10       42.50       45.78      7.28 o 
   0  13  10       17.11       17.43      4.68 o 
   1  13  10        0.39       -0.30      2.50 o 
  -7  14  10        7.45       23.93      9.36 o 
  -6  14  10      151.96      156.55      8.82 o 
  -5  14  10       10.22       13.05      6.24 o 
  -4  14  10      221.77      262.26     14.57 o 
  -3  14  10       80.97       87.41      9.37 o 
  -2  14  10       47.63       55.15      7.28 o 
  -1  14  10        1.36        2.08      4.16 o 
   0  14  10        0.20       -3.12      2.94 o 
   1  14  10       16.19       12.95      3.25 o 
  -7  15  10       34.37       39.54     11.45 o 
  -6  15  10        7.67       10.41      3.72 o 
  -5  15  10       60.71       58.86      5.75 o 
  -4  15  10        2.02       16.65      5.20 o 
  -3  15  10       22.24       24.97      6.24 o 
  -2  15  10       40.65       49.95      7.28 o 
  -1  15  10        0.79       -1.04      4.16 o 
   0  15  10        9.06       13.53      5.20 o 
  -6  16  10       28.76       23.80      4.41 o 
  -5  16  10      105.47      122.60      8.25 o 
  -4  16  10       14.42       20.81      6.24 o 
  -3  16  10        0.15        4.16      4.16 o 
  -2  16  10        7.00        7.28      5.20 o 
  -1  16  10       45.54       57.23      8.32 o 
   0  16  10        0.19       -6.24      5.20 o 
  -6  17  10        0.55        4.16      7.28 o 
  -5  17  10       21.14       19.34      5.72 o 
  -4  17  10       18.93       19.77      5.20 o 
  -3  17  10       64.21       91.57      9.37 o 
  -2  17  10      130.82      148.81     12.49 o 
  -1  17  10       26.78       35.38      7.28 o 
  -5  18  10        1.21        9.27      4.68 o 
  -4  18  10        0.18       -1.04      4.16 o 
  -3  18  10        5.17        6.24      4.16 o 
  -2  18  10        9.10       14.57      5.20 o 
  -9   1  11        0.11       -1.56      5.15 o 
  -8   1  11        0.93       -6.52      5.48 o 
  -7   1  11       13.57       10.16     13.01 o 
  -6   1  11        2.52        5.76      6.24 o 
  -5   1  11       48.90       52.55      5.89 o 
  -4   1  11      107.03      109.35      6.01 o 
  -3   1  11        6.56        8.53      3.46 o 
  -2   1  11      293.73      314.26     11.97 o 
  -1   1  11       74.62       82.68      6.62 o 
   0   1  11       90.19       82.26      6.62 o 
   1   1  11       35.17       33.89      5.15 o 
   2   1  11        7.92       12.49      3.68 o 
  -9   2  11        0.70       -2.15      5.75 o 
  -8   2  11        4.00       -5.20      5.89 o 
  -7   2  11        0.97       -0.52      5.15 o 
  -6   2  11       80.40       78.17      8.09 o 
  -5   2  11       16.01       12.03      3.54 o 
  -4   2  11      131.86      140.56      8.09 o 
  -3   2  11       47.24       46.83      7.28 o 
  -2   2  11       20.24       26.01      4.41 o 
  -1   2  11        3.39        5.09      3.25 o 
   0   2  11       81.94       77.12      9.37 o 
   1   2  11       10.62       12.30      4.00 o 
   2   2  11        9.07        3.95      3.46 o 
  -9   3  11        0.17       -0.80      6.22 o 
  -8   3  11        1.96       -6.50      7.28 o 
  -7   3  11       27.68       23.98      5.15 o 
  -6   3  11        0.01        3.03      4.00 o 
  -5   3  11       90.30       94.05      5.95 o 
  -4   3  11        0.13       -3.64      2.94 o 
  -3   3  11       94.18       90.53      9.37 o 
  -2   3  11      115.39      117.59     10.41 o 
  -1   3  11      120.66      106.73      7.36 o 
   0   3  11      133.53      120.55      7.70 o 
   1   3  11       31.07       24.46      4.41 o 
   2   3  11       22.68       22.38      4.41 o 
  -9   4  11       32.47       24.81      6.96 o 
  -8   4  11        0.02       -0.43      9.36 o 
  -7   4  11        7.04        4.80      8.32 o 
  -6   4  11        4.68        4.84      4.01 o 
  -5   4  11       79.47       73.08      5.51 o 
  -4   4  11       71.54       81.22      9.37 o 
  -3   4  11       77.17       88.45      9.37 o 
  -2   4  11        0.00       -1.04      4.16 o 
  -1   4  11        0.41       -4.16      5.20 o 
   0   4  11       16.45       19.17      4.00 o 
   1   4  11        5.70        7.70      5.72 o 
   2   4  11       10.06       13.64      6.24 o 
  -9   5  11        0.64        1.56      6.62 o 
  -8   5  11       29.55       36.13      6.96 o 
  -7   5  11       73.56       59.70      7.70 o 
  -6   5  11       31.48       24.65      3.36 o 
  -5   5  11      156.31      138.14      6.88 o 
  -4   5  11        7.98        7.28      2.94 o 
  -3   5  11       23.54       18.50      3.25 o 
  -2   5  11       45.81       47.87      7.28 o 
  -1   5  11       11.44        5.20      4.16 o 
   0   5  11       88.83       81.17      8.32 o 
   1   5  11       32.34       27.05      6.24 o 
  -9   6  11       47.86       34.78      6.96 o 
  -8   6  11      103.28      118.63     17.69 o 
  -7   6  11       79.07       78.02      8.74 o 
  -6   6  11       91.15       97.50      7.43 o 
  -5   6  11       30.59       36.45      4.28 o 
  -4   6  11        6.99        7.28      4.16 o 
  -3   6  11       69.70       68.68      8.32 o 
  -2   6  11       24.50       19.77      5.20 o 
  -1   6  11       15.98        6.24      3.12 o 
   0   6  11        5.80        2.08      3.12 o 
   1   6  11        1.93        2.08      4.16 o 
  -9   7  11       11.47       12.97      5.48 o 
  -8   7  11        6.50       18.73      5.89 o 
  -7   7  11        2.57        0.00      4.23 o 
  -6   7  11       18.82       17.29      4.23 o 
  -5   7  11        8.30        3.24      3.25 o 
  -4   7  11       22.69       26.01      6.24 o 
  -3   7  11       21.76       23.93      5.20 o 
  -2   7  11       28.35       23.93      5.20 o 
  -1   7  11       50.78       50.99      7.28 o 
   0   7  11        5.25       -3.12      5.20 o 
   1   7  11       13.87       12.49      4.16 o 
  -8   8  11       14.97       26.01     10.41 o 
  -7   8  11        4.68        1.56      4.68 o 
  -6   8  11        0.22        3.54      3.46 o 
  -5   8  11        2.58        5.90      3.25 o 
  -4   8  11        1.75        7.28      5.20 o 
  -3   8  11       19.02       21.85      5.20 o 
  -2   8  11       39.38       41.62      6.24 o 
  -1   8  11        0.49       -7.80      5.20 o 
   0   8  11       35.77       42.66      7.28 o 
   1   8  11        2.43       11.45      5.20 o 
  -8   9  11       57.56       66.60     12.49 o 
  -7   9  11      111.26      126.16     14.05 o 
  -6   9  11        2.07        8.58      4.23 o 
  -5   9  11       71.36       83.23      6.73 o 
  -4   9  11      377.29      411.15     18.74 o 
  -3   9  11       18.99       21.85      6.24 o 
  -2   9  11      142.38      147.77     11.45 o 
  -1   9  11        6.62        4.16      3.12 o 
   0   9  11       54.37       62.43      8.32 o 
   1   9  11       19.15       29.13      6.24 o 
  -8  10  11      107.02      116.55     15.61 o 
  -7  10  11        4.82        5.09      3.64 o 
  -6  10  11      617.57      643.73     21.86 o 
  -5  10  11       10.42       13.27      4.23 o 
  -4  10  11      403.43      427.81     18.74 o 
  -3  10  11       12.56       16.65      5.20 o 
  -2  10  11       47.86       61.39      7.28 o 
  -1  10  11        2.67       11.45      5.20 o 
   0  10  11       36.16       49.95      8.32 o 
  -7  11  11        0.02        1.99      3.61 o 
  -6  11  11        4.81       10.65      4.41 o 
  -5  11  11       30.90       38.62      9.89 o 
  -4  11  11      169.42      184.20     12.49 o 
  -3  11  11       36.13       36.42      7.28 o 
  -2  11  11       32.59       34.34      7.28 o 
  -1  11  11      105.16      116.55     10.41 o 
   0  11  11       99.11      126.95     11.45 o 
  -7  12  11       72.46       83.25     14.57 o 
  -6  12  11       20.75       18.69      4.68 o 
  -5  12  11       71.78       58.10      8.84 o 
  -4  12  11       25.20       31.22      6.24 o 
  -3  12  11        0.78       12.49      5.20 o 
  -2  12  11        6.71        7.28      5.20 o 
  -1  12  11        2.02        4.16      5.20 o 
   0  12  11       17.30       16.15      3.64 o 
  -7  13  11       61.58       58.27     11.45 o 
  -6  13  11        0.72       -0.85      3.61 o 
  -5  13  11        3.53        6.76      4.68 o 
  -4  13  11       81.56      116.55     10.41 o 
  -3  13  11       10.33       18.73      6.24 o 
  -2  13  11      147.71      173.79     13.53 o 
  -1  13  11       12.85       31.22      7.28 o 
  -6  14  11      105.49       96.02      7.70 o 
  -5  14  11       82.81       87.00      7.49 o 
  -4  14  11        0.31       13.53      5.20 o 
  -3  14  11       38.76       45.78      8.32 o 
  -2  14  11        0.08       10.41      6.24 o 
  -1  14  11        0.05        1.04      4.16 o 
  -5  15  11       31.73       24.45      4.23 o 
  -4  15  11        1.39        6.24      5.20 o 
  -3  15  11       79.88      111.34     11.45 o 
  -2  15  11       12.65       16.65      6.24 o 
  -4  16  11        0.54       12.49      6.24 o 
  -3  16  11       29.38       36.42      7.28 o 
  -8   0  12       13.47        3.12      8.32 o 
  -7   0  12       51.87       81.16     12.49 o 
  -6   0  12       44.90       50.99      9.36 o 
  -5   0  12       27.87       37.46      7.28 o 
  -4   0  12      194.46      157.15     12.49 o 
  -3   0  12      156.94      165.47     13.53 o 
  -2   0  12       18.18       22.89      7.28 o 
  -1   0  12        0.97        7.28      5.20 o 
   0   0  12       26.61       33.30      7.28 o 
  -8   1  12       23.33       10.93      4.41 o 
  -7   1  12       17.35       30.12      8.32 o 
  -6   1  12       11.86        6.34      4.68 o 
  -5   1  12       10.49        9.36      4.00 o 
  -4   1  12        0.93        1.04      2.40 o 
  -3   1  12       59.95       63.54      6.62 o 
  -2   1  12       30.07       25.02      5.15 o 
  -1   1  12      210.64      186.55      9.91 o 
   0   1  12        0.15        2.89      3.25 o 
  -8   2  12       35.26       21.94      5.89 o 
  -7   2  12       22.87       18.38     11.97 o 
  -6   2  12        0.84        3.78      4.16 o 
  -5   2  12        7.70        6.98      3.17 o 
  -4   2  12       55.87       46.83      8.84 o 
  -3   2  12        6.02       11.45      6.24 o 
  -2   2  12        7.74       10.22      4.00 o 
  -1   2  12        5.87       11.45      3.25 o 
   0   2  12       29.19       21.85      4.41 o 
  -8   3  12        2.94       -3.12      5.15 o 
  -7   3  12        0.14        4.51     10.41 o 
  -6   3  12        3.53        5.98      4.68 o 
  -5   3  12        1.58        1.04      2.76 o 
  -4   3  12        3.74        0.52      2.94 o 
  -3   3  12        1.02        4.16      5.20 o 
  -2   3  12        3.24        0.00      5.20 o 
  -1   3  12        0.03       -2.08      4.16 o 
   0   3  12       19.10       32.29      5.15 o 
  -8   4  12        0.84        7.70      5.48 o 
  -7   4  12        2.32        2.60     10.93 o 
  -6   4  12        4.95        4.51      5.07 o 
  -5   4  12        1.95        0.32      2.76 o 
  -4   4  12       15.57        7.40      3.25 o 
  -3   4  12        0.49        0.00      4.16 o 
  -2   4  12        4.18        2.08      4.16 o 
  -1   4  12        0.00       -1.04      4.16 o 
   0   4  12        0.00        3.12      5.20 o 
  -8   5  12      126.84      115.40     10.65 o 
  -7   5  12       22.33       26.12      5.75 o 
  -6   5  12       15.48       15.87      4.23 o 
  -5   5  12       26.91       21.02      4.41 o 
  -4   5  12        0.05       -3.12      4.16 o 
  -3   5  12       10.35        7.28      4.16 o 
  -2   5  12        1.52       -2.08      4.16 o 
  -1   5  12       53.99       54.11      8.32 o 
   0   5  12        7.46        5.20      5.20 o 
  -8   6  12       84.51      104.06     15.61 o 
  -7   6  12       18.38       20.81      8.32 o 
  -6   6  12       97.56       80.63      7.49 o 
  -5   6  12       40.30       33.72      4.74 o 
  -4   6  12       29.82       35.38      7.28 o 
  -3   6  12        3.94        4.16      4.16 o 
  -2   6  12        2.60       -4.16      5.20 o 
  -1   6  12        1.47       -2.08      4.16 o 
   0   6  12        3.06        7.28      5.20 o 
  -7   7  12       91.81       92.47      8.25 o 
  -6   7  12       20.02       15.81      4.23 o 
  -5   7  12       65.72       66.07      6.22 o 
  -4   7  12        6.99        4.16      4.16 o 
  -3   7  12        8.88        9.36      5.20 o 
  -2   7  12        3.42        2.08      4.16 o 
  -1   7  12       82.49       83.25      9.37 o 
  -7   8  12      115.64      102.86      8.47 o 
  -6   8  12        0.10       -4.34      4.23 o 
  -5   8  12       65.76       61.18      6.50 o 
  -4   8  12        3.46       12.49      5.20 o 
  -3   8  12        0.19       -4.16      4.16 o 
  -2   8  12        6.08        6.24      4.16 o 
  -1   8  12       15.59       24.97      6.24 o 
  -7   9  12        0.98       -0.19      3.61 o 
  -6   9  12       17.33       15.77      4.41 o 
  -5   9  12       29.32       18.68      4.68 o 
  -4   9  12       17.61       18.73      6.24 o 
  -3   9  12       93.37      123.83     11.45 o 
  -2   9  12       45.92       57.23      8.32 o 
  -1   9  12      184.71      226.87     15.61 o 
  -6  10  12       63.04       57.23      6.50 o 
  -5  10  12       12.28       11.07      4.16 o 
  -4  10  12       41.32       54.11      8.32 o 
  -3  10  12       26.94       29.13      7.28 o 
  -2  10  12       21.83       26.01      6.24 o 
  -6  11  12        1.48        5.11      4.68 o 
  -5  11  12        1.82        0.28      8.84 o 
  -4  11  12       61.93       79.08      9.37 o 
  -3  11  12      131.28      176.91     13.53 o 
  -2  11  12       23.18       35.38      7.28 o 
  -5  12  12       68.87       79.94      7.25 o 
  -4  12  12       47.63       53.07      8.32 o 
  -3  12  12       54.40       71.80      9.37 o 
  -6   1  13       28.75       31.53      5.89 o 
  -5   1  13        9.52        3.64      3.68 o 
  -4   1  13       69.82       64.68      5.34 o 
  -3   1  13        7.50        5.20      4.16 o 
  -2   1  13        8.61        1.73      3.25 o 
  -6   2  13       33.25       33.33      5.89 o 
  -5   2  13        5.42        0.62      5.72 o 
  -4   2  13       13.86        7.54      2.76 o 
  -3   2  13       18.55       10.41      5.20 o 
  -2   2  13        5.70        0.00      5.20 o 
  -6   3  13        5.82        5.20      6.24 o 
  -5   3  13       97.38       86.80     13.01 o 
  -4   3  13        8.50        3.12      5.20 o 
  -3   3  13       51.89       42.66      8.32 o 
  -6   4  13        5.00        4.16      6.24 o 
  -5   4  13        9.52       14.05      4.41 o 
  -4   4  13        0.53        1.04      4.16 o 
  -3   4  13       24.09       16.65      6.24 o 
  -6   5  13        3.36        1.04      3.68 o 
  -5   5  13       11.16        3.12      5.20 o 
  -4   5  13        0.79       -3.12      5.20 o 
  -3   5  13       33.17       31.22      7.28 o 
  -5   6  13       24.45       18.49      4.41 o 
  -4   6  13        0.68       -4.16      5.20 o 
                                                 
